# Supplementary material for: RREB1 regulates neuronal proteostasis and the microtubule network
Source: Sci Adv. 2024 Jan 10;10(2):eadh3929. doi: 10.1126/sciadv.adh3929 (PMC10780896; doi:10.1126/sciadv.adh3929)
Supplement: Supplementary file 3 — Data S1 [file sciadv.adh3929_data_s1.zip]

Archive with 1 entries (1 files):
- adh3929_Data_S1.xls
