# Supplementary material for: RREB1 regulates neuronal proteostasis and the microtubule network
Source: Sci Adv. 2024 Jan 10;10(2):eadh3929. doi: 10.1126/sciadv.adh3929 (PMC10780896; doi:10.1126/sciadv.adh3929)
Supplement: Supplementary file 3 — Data S1 [file sciadv.adh3929_data_s1.zip › adh3929_Data_S1.xls]

## Sheet: RNA_seq_DE
GeneID	external_gene_name	baseMean	log2FoldChange	lfcSE	stat	pvalue	padj	Wild-type 1	Wild-type 2	Wild-type 3	Mutant 1	Mutant 2	Mutant 3	Mutant 4
ENSMUSG00000000001.4	Gnai3	487.275	-0.102426	0.179129	-0.571796	0.56746	0.817587	1154	400	348	744	453	232	511
ENSMUSG00000000003.15	Pbsn	0	NA	NA	NA	NA	NA	0	0	0	0	0	0	0
ENSMUSG00000000028.15	Cdc45	107.57	0.250408	0.268358	0.933109	0.350764	0.675429	259	52	74	151	115	63	138
ENSMUSG00000000031.16	H19	59.4034	-0.337461	0.330868	-1.01993	0.307763	0.637743	187	36	51	82	58	32	46
ENSMUSG00000000037.17	Scml2	1.42223	-0.295598	2.24158	-0.13187	0.895087	NA	7	1	0	0	0	2	2
ENSMUSG00000000049.11	Apoh	12.2558	-0.877993	0.669754	-1.31092	0.189885	0.502594	44	10	11	10	16	4	9
ENSMUSG00000000056.7	Narf	7956.21	-0.448036	0.138421	-3.23676	0.00120896	0.0160696	21173	6956	7277	8442	7496	3635	7535
ENSMUSG00000000058.6	Cav2	38.9578	0.255158	0.470223	0.542631	0.587384	0.830309	56	42	23	79	42	16	34
ENSMUSG00000000078.7	Klf6	160.27	0.606318	0.312467	1.94042	0.0523282	0.247548	202	88	128	289	217	70	198
ENSMUSG00000000085.16	Scmh1	3846.66	-0.0861128	0.158411	-0.543605	0.586713	0.829807	10242	2706	2887	4923	3356	2216	4189
ENSMUSG00000000088.7	Cox5a	19168	-0.0601259	0.151609	-0.396586	0.691673	0.883229	46033	14553	15807	19905	20114	11681	18668
ENSMUSG00000000093.6	Tbx2	31.7062	0.156778	0.443912	0.353173	0.723959	0.897166	62	25	26	27	44	21	27
ENSMUSG00000000094.12	Tbx4	1.3547	-1.0205	2.04624	-0.498721	0.617976	NA	5	1	1	5	0	0	1
ENSMUSG00000000103.12	Zfy2	0	NA	NA	NA	NA	NA	0	0	0	0	0	0	0
ENSMUSG00000000120.6	Ngfr	534.234	-0.157146	0.638122	-0.246263	0.805478	0.932392	1754	476	256	828	438	438	196
ENSMUSG00000000125.5	Wnt3	4163.91	0.153609	0.220739	0.695888	0.486499	0.77279	9234	2431	3324	4950	3797	2349	5906
ENSMUSG00000000126.11	Wnt9a	19.1553	-0.715667	0.625555	-1.14405	0.252602	0.58138	78	21	8	27	15	11	8
ENSMUSG00000000127.15	Fer	563.268	0.505251	0.151595	3.33291	0.000859431	0.0122775	1098	313	347	878	639	358	682
ENSMUSG00000000131.15	Xpo6	2898.95	-0.0225102	0.132176	-0.170305	0.86477	0.955312	7156	2086	2216	3499	3001	1707	2922
ENSMUSG00000000134.17	Tfe3	1475.81	0.0120443	0.143923	0.0836854	0.933307	0.978673	3692	976	1094	1866	1745	832	1431
ENSMUSG00000000142.15	Axin2	316.419	-0.0103075	0.187643	-0.0549312	0.956193	0.989177	792	209	244	412	381	181	275
ENSMUSG00000000148.17	Brat1	795.004	-0.221572	0.14674	-1.50996	0.131053	0.414877	2202	596	636	976	751	449	722
ENSMUSG00000000149.10	Gna12	1600.83	-0.233218	0.167853	-1.38941	0.164708	0.467857	4597	1273	1150	2012	1762	892	1219
ENSMUSG00000000154.16	Slc22a18	3.28237	0.150938	1.24321	0.121409	0.903367	NA	7	1	3	7	6	1	2
ENSMUSG00000000157.16	Itgb2l	0	NA	NA	NA	NA	NA	0	0	0	0	0	0	0
ENSMUSG00000000159.16	Igsf5	2.04095	0.332675	1.60211	0.207648	0.835503	NA	5	2	0	5	1	1	3
ENSMUSG00000000167.14	Pih1d2	30.2334	0.00449584	0.436349	0.0103033	0.991779	0.998498	72	21	18	40	43	11	38
ENSMUSG00000000168.9	Dlat	8461.54	-0.00943904	0.130952	-0.0720799	0.942538	0.98288	19194	6154	6810	12004	8093	4558	8774
ENSMUSG00000000171.5	Sdhd	7260.03	0.0297497	0.167178	0.177952	0.858761	0.953903	16130	5115	6227	8375	6664	4332	8270
ENSMUSG00000000182.9	Fgf23	2.21653	-1.51556	1.57357	-0.963133	0.335481	NA	7	4	2	1	2	1	0
ENSMUSG00000000183.6	Fgf6	0	NA	NA	NA	NA	NA	0	0	0	0	0	0	0
ENSMUSG00000000184.12	Ccnd2	146.903	0.459568	0.291325	1.57751	0.114679	0.384723	295	80	89	256	239	85	107
ENSMUSG00000000194.13	Gpr107	3677.56	0.073731	0.127892	0.576511	0.56427	0.816412	8874	2463	2558	5364	4374	2036	3413
ENSMUSG00000000197.8	Nalcn	1569.17	-1.77934	0.189802	-9.37468	6.94e-21	1.23e-18	5619	2185	1922	1334	762	384	651
ENSMUSG00000000202.9	Btbd17	996.702	1.38722	0.770034	1.8015	0.0716244	0.295307	1242	431	351	1794	2465	803	301
ENSMUSG00000000204.16	Slfn4	0.385605	-0.432597	4.18149	-0.103455	0.917602	NA	0	0	2	0	0	0	0
ENSMUSG00000000214.11	Th	2604.53	-0.146281	0.253745	-0.576487	0.564286	0.816412	5771	1669	2573	2390	3078	1161	3244
ENSMUSG00000000215.11	Ins2	0.580132	1.03289	2.9094	0.355018	0.722576	NA	1	0	0	1	2	0	1
ENSMUSG00000000216.8	Scnn1g	12.148	0.445702	0.810399	0.549978	0.582334	0.827021	26	9	5	36	12	8	3
ENSMUSG00000000223.13	Drp2	409.296	-0.966354	0.201329	-4.79987	1.59e-06	5.28e-05	1384	421	379	521	326	144	245
ENSMUSG00000000244.17	Tspan32	0.577871	1.43158	3.02221	0.473686	0.635724	NA	0	0	1	1	1	0	1
ENSMUSG00000000247.11	Lhx2	6.89225	1.5814	1.05295	1.50188	0.133129	NA	12	0	2	22	15	4	3
ENSMUSG00000000248.16	Clec2g	0.549416	2.9875	3.84647	0.776687	0.437343	NA	0	0	0	0	0	1	2
ENSMUSG00000000253.13	Gmpr	2364.3	-0.530478	0.145726	-3.64024	0.00027238	0.00477907	7482	1943	2045	2464	2281	1176	1883
ENSMUSG00000000263.15	Glra1	21.2741	0.088693	0.674917	0.131413	0.895448	0.965948	75	14	7	29	24	21	7
ENSMUSG00000000266.11	Mid2	1099.88	-0.137304	0.196893	-0.697354	0.485581	0.771997	2312	1029	839	1591	988	496	1179
ENSMUSG00000000275.16	Trim25	32.7155	-0.0679238	0.453462	-0.149789	0.880931	0.96166	67	28	23	52	49	11	27
ENSMUSG00000000276.11	Dgke	3154.19	-0.530703	0.166242	-3.19236	0.00141117	0.0180728	7949	3124	2909	3913	2515	1295	2926
ENSMUSG00000000278.10	Scpep1	467.848	0.914947	0.191725	4.77218	1.82e-06	6e-05	841	195	224	779	668	364	487
ENSMUSG00000000282.12	Mnt	1321.15	0.0545732	0.142564	0.382798	0.70187	0.887297	3188	862	1029	1822	1309	801	1306
ENSMUSG00000000290.13	Itgb2	9.45379	0.65919	0.869838	0.757831	0.448552	0.747797	28	1	5	8	14	10	9
ENSMUSG00000000295.13	Hddc2	198.831	0.452914	0.19784	2.28929	0.0220622	0.143433	422	114	114	295	244	133	215
ENSMUSG00000000296.8	Tpd52l1	118.791	0.426856	0.282158	1.51283	0.130324	0.413656	195	70	83	189	163	51	155
ENSMUSG00000000301.16	Pemt	53.5423	0.235867	0.363254	0.649318	0.516133	0.791047	123	40	34	75	44	48	39
ENSMUSG00000000303.12	Cdh1	32.4888	0.335359	0.438265	0.765196	0.444155	0.745895	82	15	19	60	42	21	25
ENSMUSG00000000305.12	Cdh4	273.801	0.397107	0.288318	1.37732	0.168413	0.473625	657	158	135	586	320	178	188
ENSMUSG00000000308.14	Ckmt1	13686.8	-1.09871	0.193404	-5.68088	1.34e-08	6.59e-07	46871	13215	15313	10233	9424	4768	12200
ENSMUSG00000000317.11	Bcl6b	37.6687	-0.0402528	0.39011	-0.103183	0.917818	0.9726	87	34	26	57	39	22	27
ENSMUSG00000000318.16	Clec10a	9.09728	0.338271	0.845968	0.399862	0.689258	NA	13	7	5	26	14	2	6
ENSMUSG00000000320.10	Alox12	3.90651	0.975816	1.11609	0.874315	0.381947	NA	3	3	4	5	2	5	2
ENSMUSG00000000325.16	Arvcf	537.319	-0.185186	0.195211	-0.948647	0.3428	0.668539	1515	421	339	906	496	263	479
ENSMUSG00000000326.13	Comt	4232.08	-0.256967	0.127938	-2.00852	0.0445881	0.22596	11509	3074	3636	5182	4289	2199	3810
ENSMUSG00000000339.14	Rtca	2536.17	-0.143328	0.153003	-0.936767	0.348879	0.674279	6807	1721	2162	3189	2353	1522	2285
ENSMUSG00000000340.10	Dbt	1401.71	-0.129882	0.170259	-0.762846	0.445555	0.746359	3582	964	1215	1910	1148	796	1409
ENSMUSG00000000346.9	Dazap2	3598.09	-0.0819241	0.120812	-0.67811	0.497702	0.780492	8738	2788	2883	4302	3626	2105	3390
ENSMUSG00000000355.13	Mcts1	1128.92	-0.0104702	0.212789	-0.0492046	0.960756	0.99025	2186	1073	798	1432	1139	529	1341
ENSMUSG00000000359.3	Rem1	3.09754	0.0288986	1.33598	0.021631	0.982742	NA	7	3	1	4	8	1	1
ENSMUSG00000000365.9	Rnf17	72.4504	0.290838	0.325894	0.892433	0.372161	0.692274	168	48	29	112	83	33	110
ENSMUSG00000000374.8	Trappc10	3394.69	-0.102792	0.129771	-0.792106	0.428299	0.73436	8555	2566	2634	4439	3112	1899	3438
ENSMUSG00000000378.15	Ccm2	3327.16	-0.136739	0.148002	-0.923899	0.355539	0.679042	9137	2421	2569	3948	3158	2032	3088
ENSMUSG00000000381.10	Wap	0	NA	NA	NA	NA	NA	0	0	0	0	0	0	0
ENSMUSG00000000384.15	Tbrg4	1679.7	-0.0744697	0.1313	-0.567174	0.570596	0.819771	4312	1203	1302	2239	1666	981	1539
ENSMUSG00000000385.8	Tmprss2	80.1946	-1.31415	0.337433	-3.89456	9.84e-05	0.0020019	241	116	94	31	35	43	41
ENSMUSG00000000386.16	Mx1	0.865845	1.02741	2.62614	0.391224	0.695632	NA	0	1	1	2	2	0	0
ENSMUSG00000000392.17	Fap	186.104	0.48326	0.270916	1.7838	0.0744561	0.302323	336	117	126	214	176	124	280
ENSMUSG00000000394.15	Gcg	6.5373	-0.200541	0.86265	-0.232471	0.816172	NA	17	4	5	11	7	2	8
ENSMUSG00000000399.10	Ndufa9	10532.7	-0.00373527	0.133582	-0.0279624	0.977692	0.993484	25908	7785	7994	12779	10071	6639	10406
ENSMUSG00000000402.2	Egfl6	125.69	1.49134	1.2726	1.17188	0.241246	0.569782	125	82	13	70	499	78	34
ENSMUSG00000000409.14	Lck	3.67735	0.746618	1.16929	0.638522	0.523134	NA	6	2	1	9	6	1	5
ENSMUSG00000000411.7	Tssk3	0	NA	NA	NA	NA	NA	0	0	0	0	0	0	0
ENSMUSG00000000416.16	Cttnbp2	8553.58	0.0817419	0.194911	0.419381	0.674938	0.874805	17982	6095	6724	12485	7020	4503	10843
ENSMUSG00000000420.15	Galnt1	2977.68	0.199927	0.121017	1.65206	0.0985233	0.35417	6230	2111	2101	4395	3115	1741	3156
ENSMUSG00000000435.1	Myf5	0	NA	NA	NA	NA	NA	0	0	0	0	0	0	0
ENSMUSG00000000439.9	Mkrn2	1563.3	-0.0686301	0.130748	-0.524905	0.599649	0.836637	3766	1121	1309	1987	1577	885	1498
ENSMUSG00000000440.12	Pparg	38.7669	-0.490482	0.402508	-1.21856	0.223009	0.545877	136	27	31	41	29	23	36
ENSMUSG00000000441.17	Raf1	6413.96	-0.109751	0.129277	-0.848962	0.395902	0.711714	16394	5062	4961	7598	6119	3914	5903
ENSMUSG00000000486.13	Septin1	19.3549	0.0896352	0.61097	0.14671	0.883361	0.962011	36	17	12	18	39	7	18
ENSMUSG00000000489.7	Pdgfb	80.7637	0.579483	0.343983	1.68463	0.0920605	0.34093	155	42	43	191	107	45	62
ENSMUSG00000000530.16	Acvrl1	70.6378	0.270514	0.35333	0.765611	0.443908	0.745833	136	52	46	85	121	37	60
ENSMUSG00000000531.5	Grasp	33.2667	0.644697	0.471683	1.3668	0.171687	0.478004	46	25	17	76	47	15	29
ENSMUSG00000000532.11	Acvr1b	2919.35	-0.145074	0.146228	-0.992103	0.321147	0.650039	8161	2165	2082	4128	2813	1663	2522
ENSMUSG00000000538.18	Tom1l2	10045.8	-0.176586	0.11487	-1.53728	0.124226	0.403331	25512	7558	8282	13517	10236	5219	8982
ENSMUSG00000000544.14	Gpa33	0.104208	1.27509	4.19873	0.303686	0.761367	NA	0	0	0	1	0	0	0
ENSMUSG00000000552.10	Zfp385a	24311.1	-0.138731	0.147415	-0.941088	0.34666	0.672081	66343	18156	18467	28393	25908	14626	20611
ENSMUSG00000000555.8	Itga5	367.608	2.16451	0.291371	7.42871	1.1e-13	1.12e-11	327	89	82	1048	508	349	323
ENSMUSG00000000560.9	Gabra2	3639.2	1.33486	0.245437	5.43872	5.37e-08	2.37e-06	3682	2316	1719	6947	3911	4050	2333
ENSMUSG00000000561.14	Wdr77	1630.06	-0.332656	0.179355	-1.85473	0.0636346	0.277192	3865	1519	1371	1919	1461	710	1767
ENSMUSG00000000562.5	Adora3	1.39061	-0.773543	1.77393	-0.436062	0.662792	NA	6	1	1	1	1	1	1
ENSMUSG00000000563.17	Atp5pb	18001.6	-0.230862	0.151113	-1.52775	0.126576	0.406996	44402	14995	14921	19919	17230	8977	19361
ENSMUSG00000000567.5	Sox9	142.549	0.524272	0.289004	1.81406	0.0696679	0.290194	303	73	68	332	185	78	119
ENSMUSG00000000568.15	Hnrnpd	3786.39	-0.0954688	0.166055	-0.574923	0.565343	0.816758	8163	3121	2908	5788	3984	1675	3807
ENSMUSG00000000579.14	Dynlt1c	18.9445	0.260165	0.535945	0.485433	0.627369	0.852223	46	12	9	38	24	10	16
ENSMUSG00000000581.8	C1d	1258.43	0.0434387	0.150239	0.28913	0.772482	0.916035	2731	941	1033	1486	1248	741	1356
ENSMUSG00000000594.7	Gm2a	3193.52	-0.241035	0.119648	-2.01453	0.043954	0.223535	8734	2410	2589	4108	3088	1687	2886
ENSMUSG00000000600.15	Krit1	891.882	0.0966006	0.197714	0.488589	0.625133	0.850914	1685	708	686	1297	874	426	1081
ENSMUSG00000000605.9	Clcn4	7398.71	-0.302997	0.135934	-2.229	0.0258142	0.159107	19782	5748	6245	10330	6443	3530	7073
ENSMUSG00000000606.18	Vmn2r88	0	NA	NA	NA	NA	NA	0	0	0	0	0	0	0
ENSMUSG00000000617.14	Grm6	0	NA	NA	NA	NA	NA	0	0	0	0	0	0	0
ENSMUSG00000000627.15	Sema4f	1258.76	-1.21518	0.163735	-7.42164	1.16e-13	1.16e-11	4681	1275	1383	1248	888	458	650
ENSMUSG00000000628.10	Hk2	106.672	-0.0819892	0.281107	-0.291665	0.770542	0.915746	277	76	76	181	82	55	113
ENSMUSG00000000631.20	Myo18a	9226.12	0.191046	0.116079	1.64583	0.0997992	0.35703	20958	5971	6368	12899	10066	5525	9944
ENSMUSG00000000632.13	Sez6	1182.31	-0.1717	0.178654	-0.961076	0.336514	0.663159	3384	840	787	1973	1282	575	939
ENSMUSG00000000673.9	Haao	1.59874	-0.173745	1.78898	-0.0971198	0.922631	NA	3	1	1	3	1	0	4
ENSMUSG00000000682.7	Cd52	4.11309	1.19932	1.11534	1.0753	0.282243	NA	7	2	1	8	3	5	4
ENSMUSG00000000686.11	Abhd15	28.5823	0.558797	0.438217	1.27516	0.202252	0.51977	59	15	14	56	39	17	27
ENSMUSG00000000690.5	Hoxb6	0	NA	NA	NA	NA	NA	0	0	0	0	0	0	0
ENSMUSG00000000693.10	Loxl3	89.6112	1.12016	0.539064	2.07797	0.0377118	0.203244	133	34	41	146	236	63	26
ENSMUSG00000000701.8	Tcl1b5	0	NA	NA	NA	NA	NA	0	0	0	0	0	0	0
ENSMUSG00000000706.16	Btn1a1	5.66178	-2.04213	1.00201	-2.03803	0.0415471	NA	26	6	8	3	2	2	2
ENSMUSG00000000708.14	Kat2b	4370.03	0.437659	0.182052	2.40403	0.0162156	0.116075	7905	2749	2787	6666	4422	2437	6192
ENSMUSG00000000711.3	Rab5b	5676.22	-0.398922	0.131227	-3.03994	0.00236628	0.0277401	16141	4547	4992	6383	5030	2832	5383
ENSMUSG00000000724.10	Cryba1	0	NA	NA	NA	NA	NA	0	0	0	0	0	0	0
ENSMUSG00000000730.13	Dnmt3l	0.291735	1.86083	4.19018	0.444093	0.656975	NA	0	0	0	0	0	0	2
ENSMUSG00000000731.15	Aire	0.192802	0.0870067	4.19873	0.0207221	0.983467	NA	0	0	1	0	0	0	0
ENSMUSG00000000732.9	Icosl	24.9357	0.384184	0.554756	0.692528	0.488606	0.773837	52	11	17	64	34	12	14
ENSMUSG00000000738.18	Spg7	6459.87	0.206514	0.14444	1.42976	0.152786	0.451347	14579	3923	4612	8177	7894	3824	7049
ENSMUSG00000000739.14	Sult5a1	1.69393	0.360515	1.75703	0.205184	0.837428	NA	4	1	1	0	3	2	1
ENSMUSG00000000740.12	Rpl13	4164.53	0.0567828	0.170606	0.33283	0.739262	0.903607	11022	2734	2968	5320	4255	2876	3621
ENSMUSG00000000743.9	Chmp1a	4647.17	-0.11825	0.152574	-0.775034	0.43832	0.741837	12311	3471	3613	5017	4765	2827	4394
ENSMUSG00000000751.13	Rpa1	7125.47	0.396676	0.125783	3.15365	0.00161242	0.0202077	13863	4244	4627	10894	9249	4048	7868
ENSMUSG00000000753.15	Serpinf1	319.59	1.18719	0.273662	4.33817	1.44e-05	0.000380023	481	125	157	446	488	337	253
ENSMUSG00000000759.14	Tubgcp3	1237.52	-0.0357807	0.158401	-0.225887	0.821289	0.938149	2975	944	915	1926	1090	681	1202
ENSMUSG00000000766.18	Oprm1	4.90967	1.30544	1.04813	1.2455	0.21295	NA	3	2	5	10	4	3	7
ENSMUSG00000000776.13	Polr3d	776.29	0.0540264	0.158783	0.340254	0.733665	0.901114	1936	492	597	1028	811	488	732
ENSMUSG00000000782.16	Tcf7	15.4835	0.598499	0.622558	0.961354	0.336374	0.663049	31	11	6	27	23	12	9
ENSMUSG00000000787.12	Ddx3x	9015.27	-0.249664	0.225326	-1.10801	0.267856	0.598505	19810	8993	7154	11869	6333	4131	10553
ENSMUSG00000000791.9	Il12rb1	10.2401	0.505049	0.689894	0.732067	0.464127	0.7579	20	5	6	19	14	5	12
ENSMUSG00000000792.2	Slc5a5	38.4312	-1.07505	0.411058	-2.61534	0.008914	0.0758002	152	33	35	44	41	12	20
ENSMUSG00000000794.9	Kcnn3	40.2451	-0.0076141	0.425545	-0.0178926	0.985725	0.996477	101	34	21	75	50	20	26
ENSMUSG00000000804.14	Usp32	3616.2	-0.194475	0.16116	-1.20672	0.227538	0.552523	8791	3002	2913	5385	2967	1804	3535
ENSMUSG00000000805.18	Car4	890.125	0.865434	0.222822	3.88397	0.000102766	0.00207782	1539	442	348	2127	1187	541	845
ENSMUSG00000000811.13	Txnrd3	652.863	0.406239	0.154762	2.62494	0.00866655	0.0742558	1409	359	405	978	727	417	773
ENSMUSG00000000817.10	Fasl	1.73978	-0.942067	1.90636	-0.494172	0.621185	NA	3	4	0	2	1	0	3
ENSMUSG00000000823.16	Zfp512b	2016.15	-0.124449	0.132493	-0.939291	0.347581	0.67296	5237	1381	1608	2660	2015	1050	2077
ENSMUSG00000000826.16	Dnajc5	15489.2	-0.0473957	0.126591	-0.3744	0.708107	0.890547	36506	11633	12092	19110	15991	8362	16425
ENSMUSG00000000827.18	Tpd52l2	2943.42	-0.0679859	0.135917	-0.500201	0.616934	0.8461	7143	2244	2368	3327	2999	1749	2871
ENSMUSG00000000838.17	Fmr1	982.69	0.05414	0.220239	0.245824	0.805818	0.932552	1825	859	741	1562	850	462	1141
ENSMUSG00000000861.15	Bcl11a	6558.64	-0.080313	0.12189	-0.658897	0.509962	0.786965	16276	5026	5073	8318	6183	3786	6496
ENSMUSG00000000869.12	Il4	0.572461	-0.808266	3.30191	-0.244787	0.806621	NA	2	1	0	0	0	1	0
ENSMUSG00000000876.11	Pxmp4	668.939	0.154756	0.163274	0.947825	0.343219	0.668686	1583	417	493	861	765	433	638
ENSMUSG00000000881.12	Dlg3	3669.14	-0.515475	0.118576	-4.34721	1.38e-05	0.000369021	10984	3133	3226	4400	3243	1763	2927
ENSMUSG00000000884.17	Gnb1l	97.6279	-0.361904	0.250362	-1.44552	0.148311	0.443783	285	80	74	127	96	48	83
ENSMUSG00000000889.8	Dbh	4.08569	2.43902	1.60848	1.51635	0.12943	NA	6	0	0	1	1	9	8
ENSMUSG00000000901.17	Mmp11	47.9236	0.945602	0.481789	1.96269	0.0496825	0.240581	74	27	23	69	95	41	22
ENSMUSG00000000902.13	Smarcb1	2903.47	0.257036	0.132446	1.94069	0.0522964	0.247546	6519	1811	1972	4050	3442	1857	2838
ENSMUSG00000000903.3	Vpreb3	1.18765	0.109115	2.14031	0.050981	0.959341	NA	4	0	1	1	1	2	0
ENSMUSG00000000915.15	Hip1r	5135.8	0.180389	0.136097	1.32545	0.185023	0.495288	11500	3284	3506	8572	5918	2814	4885
ENSMUSG00000000916.15	Nsun5	219.346	-0.109398	0.187759	-0.58265	0.560129	0.814757	559	171	151	308	239	109	212
ENSMUSG00000000934.9	Top1mt	669.939	0.163046	0.171138	0.952717	0.340733	0.667148	1710	419	427	912	741	442	647
ENSMUSG00000000938.11	Hoxa10	0	NA	NA	NA	NA	NA	0	0	0	0	0	0	0
ENSMUSG00000000942.10	Hoxa4	0	NA	NA	NA	NA	NA	0	0	0	0	0	0	0
ENSMUSG00000000948.16	Gm38393	91.2754	-0.738042	0.353795	-2.08607	0.0369719	0.201388	218	92	99	124	59	25	95
ENSMUSG00000000957.11	Mmp14	2652.11	0.823267	0.680954	1.20899	0.226667	0.551254	4769	1409	1114	4978	5548	1840	924
ENSMUSG00000000958.10	Slc7a7	3.89682	0.0472395	1.09574	0.0431119	0.965612	NA	10	3	2	8	4	2	3
ENSMUSG00000000959.7	Oxa1l	1919.02	-0.0065348	0.134072	-0.0487411	0.961126	0.990287	4822	1317	1452	2426	2003	1136	1900
ENSMUSG00000000976.13	Heatr6	821.322	-0.0462912	0.155122	-0.298418	0.765384	0.91382	2112	577	616	1097	750	480	851
ENSMUSG00000000982.5	Ccl3	3.48142	-0.39291	1.20443	-0.326221	0.744257	NA	10	3	2	4	7	1	2
ENSMUSG00000000983.13	Wfdc18	1.08825	0.926351	2.7251	0.339933	0.733907	NA	3	0	0	0	1	3	0
ENSMUSG00000001014.6	Icam4	0.134993	1.27509	4.19873	0.303686	0.761367	NA	0	0	0	0	1	0	0
ENSMUSG00000001016.12	Ilf2	3453.35	-0.0394963	0.121071	-0.326225	0.744254	0.905201	8324	2506	2726	4421	3480	1946	3483
ENSMUSG00000001017.15	Chtop	6751.29	0.0670745	0.12904	0.519795	0.603207	0.838526	15121	5120	4624	8992	7700	3585	7230
ENSMUSG00000001018.15	Snapin	1483.87	0.0450514	0.128203	0.351407	0.725283	0.897638	3731	1032	972	2054	1642	829	1523
ENSMUSG00000001020.8	S100a4	0.536212	1.35211	3.44785	0.392161	0.694939	NA	0	0	1	2	1	0	0
ENSMUSG00000001021.13	S100a3	28.349	0.622949	0.535704	1.16286	0.244887	0.573716	58	13	17	30	19	23	51
ENSMUSG00000001023.10	S100a5	0	NA	NA	NA	NA	NA	0	0	0	0	0	0	0
ENSMUSG00000001025.8	S100a6	35.3886	0.235571	0.429553	0.548409	0.583411	0.827657	87	20	25	54	37	29	23
ENSMUSG00000001027.7	Scn4a	1.5884	1.98124	1.94765	1.01725	0.309036	NA	3	0	0	2	1	3	2
ENSMUSG00000001029.15	Icam2	7.72451	-0.708133	0.867379	-0.816406	0.414268	NA	19	10	6	10	11	2	3
ENSMUSG00000001034.17	Mapk7	532.834	-0.251298	0.171736	-1.46328	0.143391	0.437291	1599	365	395	685	612	272	449
ENSMUSG00000001036.17	Epn2	995.47	0.355831	0.217297	1.63753	0.101519	0.361017	2010	619	592	2188	1027	528	942
ENSMUSG00000001039.12	B9d1	250.855	-0.435555	0.180649	-2.41105	0.0159066	0.11462	708	228	203	307	234	121	206
ENSMUSG00000001052.15	Sec24b	2989.35	-0.172506	0.148351	-1.16282	0.244901	0.573716	7088	2347	2500	4219	2704	1439	3080
ENSMUSG00000001053.15	N4bp3	117.735	-0.49024	0.257399	-1.90459	0.0568331	0.261039	383	91	94	153	121	58	80
ENSMUSG00000001054.9	Rmnd5b	1164.64	0.118614	0.143949	0.823997	0.409941	0.721107	2801	779	818	1480	1258	730	1199
ENSMUSG00000001056.3	Nhp2	1128.19	0.095105	0.185046	0.513952	0.607286	0.840755	2869	689	849	1282	1250	764	1089
ENSMUSG00000001062.18	Vps9d1	1648.73	-0.217824	0.1334	-1.63287	0.102497	0.362817	4621	1249	1243	2007	1645	890	1562
ENSMUSG00000001065.15	Zfp276	413.445	0.30012	0.161837	1.85446	0.0636733	0.277192	860	273	257	588	505	232	479
ENSMUSG00000001076.7	C1ql4	1.89637	0.862745	1.62379	0.531316	0.5952	NA	1	3	1	5	1	1	1
ENSMUSG00000001082.12	Mfsd10	293.601	0.062477	0.186762	0.334528	0.737981	0.903016	770	176	197	413	363	165	278
ENSMUSG00000001089.14	Luzp1	6246.03	-0.108225	0.123218	-0.878319	0.37977	0.698396	15090	4836	4838	8293	6127	3203	6505
ENSMUSG00000001095.5	Slc13a2	0.257681	1.98272	4.16778	0.475725	0.63427	NA	0	0	0	0	0	1	0
ENSMUSG00000001098.15	Kctd10	2357.63	-0.0527671	0.120709	-0.437142	0.662009	0.867966	5824	1735	1741	3066	2480	1265	2428
ENSMUSG00000001100.10	Poldip2	4005.42	-0.102543	0.119082	-0.861111	0.389177	0.706053	10144	2970	3180	5044	4003	2289	3764
ENSMUSG00000001103.7	Sebox	45.9038	-0.0395244	0.508402	-0.0777423	0.938033	0.980508	122	35	23	125	44	20	22
ENSMUSG00000001105.15	Ift20	2068.38	-0.145448	0.144267	-1.00819	0.313366	0.642998	5367	1531	1717	2321	2130	1221	1871
ENSMUSG00000001119.7	Col6a1	105.813	0.256941	0.327773	0.783899	0.433099	0.737605	231	73	67	89	156	67	118
ENSMUSG00000001120.15	Pcbp3	985.264	-0.0911509	0.183669	-0.496278	0.619699	0.84797	2550	762	675	1541	1109	526	739
ENSMUSG00000001123.15	Lgals9	17.1521	-0.402711	0.563246	-0.714982	0.47462	0.764855	43	14	17	21	22	7	11
ENSMUSG00000001127.12	Araf	10719.3	-0.166491	0.162294	-1.02586	0.304958	0.634131	26819	8351	9123	10551	11394	6098	10386
ENSMUSG00000001128.7	Cfp	149.203	0.0475924	0.307487	0.154779	0.876996	0.960938	325	119	100	159	248	73	126
ENSMUSG00000001131.11	Timp1	2.28585	0.318073	1.47019	0.216348	0.828716	NA	6	1	1	7	3	1	1
ENSMUSG00000001134.9	Uxt	228.308	0.0318816	0.211004	0.151095	0.879901	0.961287	557	165	168	249	228	147	245
ENSMUSG00000001138.13	Cnnm3	885.383	-0.310156	0.158425	-1.95775	0.0502598	0.24218	2644	666	696	1184	805	482	730
ENSMUSG00000001143.13	Lman2l	2901.61	0.0638727	0.138463	0.461299	0.644584	0.858883	7206	1955	2122	3721	3013	1840	2814
ENSMUSG00000001150.7	Mcm3ap	1500.51	0.171224	0.152679	1.12146	0.262091	0.591932	3439	998	972	2605	1545	834	1490
ENSMUSG00000001151.10	Pcnt	2019.72	0.0475374	0.133436	0.356256	0.721649	0.895993	4884	1245	1478	3027	2194	1023	2220
ENSMUSG00000001155.13	Ftcd	0	NA	NA	NA	NA	NA	0	0	0	0	0	0	0
ENSMUSG00000001156.9	Mxd1	426.636	-0.0593075	0.1749	-0.339093	0.73454	0.901688	1148	256	331	585	474	234	403
ENSMUSG00000001157.13	Gmcl1	555.735	-0.187184	0.157494	-1.18851	0.234632	0.5618	1395	442	470	718	469	311	528
ENSMUSG00000001158.13	Snrnp27	1501.54	0.36958	0.16776	2.20303	0.0275927	0.167005	2862	948	1080	1796	1855	938	1766
ENSMUSG00000001166.17	Oas1c	3.92625	-1.28224	1.12576	-1.139	0.254704	NA	15	4	4	5	3	1	2
ENSMUSG00000001168.16	Oas1h	0	NA	NA	NA	NA	NA	0	0	0	0	0	0	0
ENSMUSG00000001173.15	Ocrl	2152.22	0.0139368	0.159324	0.0874746	0.930294	0.977527	4737	1566	1704	3257	1961	1112	2356
ENSMUSG00000001175.16	Calm1	144093	-0.0268184	0.144642	-0.185412	0.852906	0.951954	319871	113497	109875	180921	149176	73542	162215
ENSMUSG00000001211.15	Agpat3	10790.5	-0.133691	0.122051	-1.09537	0.273353	0.604815	28911	7750	8229	14471	10366	5922	10458
ENSMUSG00000001225.12	Slc26a3	0.660737	2.11904	3.17421	0.667582	0.504401	NA	0	1	0	2	0	1	0
ENSMUSG00000001227.12	Sema6b	5900.37	-0.435172	0.147314	-2.95404	0.00313639	0.0346099	18716	4684	4675	7417	5568	3038	4495
ENSMUSG00000001228.14	Uhrf1	8.67515	-0.440314	0.821271	-0.536138	0.591863	NA	22	4	10	17	11	2	6
ENSMUSG00000001229.9	Dpp9	2687.27	0.0283963	0.12888	0.220332	0.825613	0.940231	6572	1765	2023	3948	2735	1505	2677
ENSMUSG00000001240.13	Ramp2	66.5431	0.356129	0.386457	0.921523	0.356777	0.679845	121	46	41	92	127	32	51
ENSMUSG00000001247.16	Lsr	36.7125	0.261757	0.429839	0.608967	0.542547	0.805505	67	32	22	45	59	19	32
ENSMUSG00000001248.15	Gramd1a	1719.62	-0.191723	0.146662	-1.30724	0.191132	0.50413	4830	1290	1275	2130	1867	956	1455
ENSMUSG00000001249.14	Hpn	39.6321	0.426071	0.505529	0.842822	0.399328	0.714569	66	24	19	38	80	12	65
ENSMUSG00000001260.10	Gabrg1	101.069	0.835406	0.414679	2.01459	0.043948	0.223535	150	64	32	203	220	48	70
ENSMUSG00000001270.9	Ckb	340411	0.0812074	0.138249	0.5874	0.556935	0.812998	845649	228139	235106	417146	394136	204002	347136
ENSMUSG00000001280.13	Sp1	369.008	-0.188965	0.200861	-0.940777	0.346819	0.672308	871	301	287	588	340	157	378
ENSMUSG00000001281.10	Itgb7	202.819	-0.2112	0.199045	-1.06107	0.288658	0.61997	588	146	142	282	220	104	177
ENSMUSG00000001285.12	Myg1	1289.04	-0.383477	0.155862	-2.46035	0.01388	0.10479	3730	1076	1099	1417	1263	722	956
ENSMUSG00000001288.15	Rarg	155.201	-0.430178	0.276403	-1.55634	0.119627	0.394511	555	109	114	198	140	93	104
ENSMUSG00000001289.12	Pfdn5	3048.64	-0.0712358	0.162932	-0.437212	0.661957	0.867966	7913	2155	2485	3293	3089	1983	2767
ENSMUSG00000001300.16	Efnb2	525.517	-0.0689953	0.155002	-0.445125	0.656229	0.864606	1300	391	354	766	604	242	544
ENSMUSG00000001305.5	Rrp15	314.651	0.262794	0.17985	1.46118	0.143965	0.437686	671	212	212	392	361	199	352
ENSMUSG00000001313.12	Rnd2	531.541	-0.0407447	0.234588	-0.173686	0.862112	0.954205	1460	361	330	877	710	273	359
ENSMUSG00000001323.17	Srr	2639.33	0.0762675	0.162607	0.46903	0.639048	0.857101	6083	1836	1974	3591	2332	1532	3100
ENSMUSG00000001333.9	Sync	3.40664	0.662759	1.25377	0.528612	0.597075	NA	10	1	1	9	2	3	3
ENSMUSG00000001334.9	Fndc5	15313.7	-0.415675	0.131401	-3.1634	0.00155937	0.0196677	45580	12344	13060	16915	14855	7976	12558
ENSMUSG00000001348.15	Acp5	1.23682	-0.249927	2.07079	-0.120692	0.903935	NA	4	1	0	5	1	0	1
ENSMUSG00000001349.5	Cnn1	2.11974	0.191894	1.45722	0.131685	0.895233	NA	3	3	1	2	3	1	2
ENSMUSG00000001366.14	Fbxo9	3428.11	0.00735033	0.144127	0.0509991	0.959326	0.99025	8791	2578	2320	4311	3530	2158	3216
ENSMUSG00000001376.17	Vps50	1467.71	0.152142	0.163047	0.933112	0.350762	0.675429	3040	1048	1042	2403	1428	762	1650
ENSMUSG00000001380.7	Hars	4719.65	-0.174168	0.125783	-1.38468	0.166152	0.470236	12443	3560	3736	5578	4959	2562	4443
ENSMUSG00000001383.9	Zmat2	3146.28	-0.169704	0.123239	-1.37702	0.168505	0.473797	7802	2375	2606	3975	3331	1583	3024
ENSMUSG00000001403.13	Ube2c	9.28131	0.438771	0.790887	0.554783	0.579043	0.825138	20	6	2	18	19	3	9
ENSMUSG00000001415.10	Smg5	3582.94	0.22555	0.1256	1.79579	0.0725286	0.297558	8312	2317	2317	5069	4055	2254	3630
ENSMUSG00000001416.13	Cct3	6082.66	0.0436434	0.113419	0.384797	0.700388	0.88663	14503	4257	4487	8536	6269	3506	6023
ENSMUSG00000001418.13	Glmp	1915.77	0.0777621	0.154202	0.504286	0.614061	0.844345	4794	1236	1401	2345	2166	1210	1841
ENSMUSG00000001419.17	Mef2d	11116.6	-0.0480326	0.112779	-0.425901	0.67018	0.871803	27756	7989	8283	14615	12235	6063	10697
ENSMUSG00000001420.13	Tmem79	24.2479	-0.176957	0.478142	-0.370093	0.711313	0.891742	59	24	16	27	20	13	28
ENSMUSG00000001424.14	Snd1	2920.68	0.0359376	0.135579	0.265067	0.790957	0.925208	7294	1984	1954	4743	3101	1556	2782
ENSMUSG00000001435.15	Col18a1	30877	0.320903	0.137319	2.33692	0.0194435	0.132284	69474	17611	19752	48091	32042	19001	35886
ENSMUSG00000001436.15	Slc19a1	557.605	0.0392564	0.178009	0.22053	0.825458	0.940216	1445	364	403	660	616	357	537
ENSMUSG00000001440.5	Kpnb1	6938.69	-0.0745066	0.124658	-0.59769	0.550047	0.808055	16733	5066	5422	10137	6773	3576	6924
ENSMUSG00000001441.13	Npepps	12303.1	0.120918	0.185679	0.651221	0.514904	0.789957	24803	7481	10186	17271	13786	5818	15310
ENSMUSG00000001444.2	Tbx21	2.68665	1.08374	1.60509	0.675189	0.499556	NA	5	1	1	0	8	3	1
ENSMUSG00000001445.10	Mrpl10	2674.68	-0.0964915	0.147202	-0.655504	0.512144	0.788804	6908	1884	2167	3037	2760	1570	2616
ENSMUSG00000001467.5	Cyp51	877.564	0.0458477	0.17152	0.267303	0.789236	0.924719	2159	596	575	1481	1052	449	747
ENSMUSG00000001472.17	Tcf25	26200.6	-0.26546	0.127436	-2.08309	0.0372427	0.202111	71002	19579	22577	30362	26737	13812	23579
ENSMUSG00000001473.7	Tubb6	13.5847	1.09028	0.696397	1.5656	0.117443	0.3907	18	10	4	31	20	11	7
ENSMUSG00000001482.15	Def8	3068.46	0.00739207	0.128142	0.0576866	0.953998	0.988166	7586	2165	2316	3895	3154	1866	2964
ENSMUSG00000001493.9	Meox1	5.94397	-1.02256	1.14721	-0.891351	0.372741	NA	22	2	4	7	17	0	3
ENSMUSG00000001494.6	Sost	4.1051	1.05774	1.21863	0.867977	0.385407	NA	8	0	3	5	7	5	2
ENSMUSG00000001496.15	Nkx2-1	0	NA	NA	NA	NA	NA	0	0	0	0	0	0	0
ENSMUSG00000001497.18	Pax9	0	NA	NA	NA	NA	NA	0	0	0	0	0	0	0
ENSMUSG00000001504.10	Irx2	42.0222	0.537231	0.43002	1.24932	0.211549	0.532702	107	15	15	93	75	20	33
ENSMUSG00000001506.10	Col1a1	202.81	0.334268	0.295588	1.13086	0.258115	0.589043	423	93	167	275	321	125	157
ENSMUSG00000001507.16	Itga3	6633.52	-0.555031	0.132224	-4.19765	2.7e-05	0.000649198	21165	5557	5597	8378	5713	3131	5144
ENSMUSG00000001508.15	Sgca	57.0381	1.63005	0.470585	3.46388	0.000532451	0.00840793	78	24	9	97	102	63	40
ENSMUSG00000001510.8	Dlx3	96.9071	-0.930804	0.315878	-2.94672	0.00321168	0.0352192	487	67	54	121	91	37	67
ENSMUSG00000001517.14	Foxm1	28.9477	0.167289	0.469634	0.356212	0.721682	0.895993	68	22	16	59	30	17	20
ENSMUSG00000001518.12	Itfg2	1087.33	0.224224	0.167308	1.34019	0.180184	0.489979	2229	655	808	1487	1419	562	1226
ENSMUSG00000001520.12	Nrip2	79.1218	0.087674	0.337239	0.259976	0.794883	0.927154	197	60	39	131	118	39	58
ENSMUSG00000001521.12	Tulp3	420.548	-0.190231	0.163191	-1.16569	0.243739	0.572665	1165	291	333	572	419	225	381
ENSMUSG00000001524.14	Gtf2h4	1181.85	-0.00123804	0.192634	-0.0064269	0.994872	0.998498	2803	766	1016	1242	1216	693	1346
ENSMUSG00000001525.10	Tubb5	15606.7	-0.639178	0.123209	-5.18774	2.13e-07	8.44e-06	50058	13699	13989	16869	13947	7312	11733
ENSMUSG00000001542.7	Ell2	1590.02	0.425406	0.189034	2.25042	0.0244222	0.153216	2894	982	1105	2500	1461	948	2125
ENSMUSG00000001552.14	Jup	2889.93	1.48275	0.171238	8.659	4.76e-18	6.96e-16	3612	986	1020	6609	3482	2284	3682
ENSMUSG00000001555.10	Fkbp10	70.2782	0.796862	0.385704	2.06599	0.0388293	0.207026	121	33	37	136	126	46	44
ENSMUSG00000001558.5	Klhl10	3.69103	-0.660968	1.20425	-0.548865	0.583098	NA	7	5	4	3	6	1	1
ENSMUSG00000001566.9	Mnx1	0	NA	NA	NA	NA	NA	0	0	0	0	0	0	0
ENSMUSG00000001569.10	Nom1	1570.47	0.120592	0.134003	0.899924	0.368161	0.689475	3430	1050	1221	2125	1702	892	1670
ENSMUSG00000001576.15	Ergic1	10821.1	0.232608	0.127775	1.82045	0.0686907	0.288279	24286	6935	7464	14291	11828	6875	11763
ENSMUSG00000001583.13	Tnk1	0.164278	-0.0416948	4.1411	-0.0100685	0.991967	NA	1	0	0	1	0	0	0
ENSMUSG00000001588.12	Acap1	1.41627	-0.903354	1.80384	-0.500796	0.616515	NA	5	1	1	3	2	0	1
ENSMUSG00000001604.14	Tcea3	6.90204	2.34284	0.957149	2.44773	0.0143759	NA	7	1	1	11	10	10	7
ENSMUSG00000001622.15	Csn3	0	NA	NA	NA	NA	NA	0	0	0	0	0	0	0
ENSMUSG00000001627.12	Ifrd1	483.158	0.0340893	0.203133	0.167818	0.866727	0.956272	1069	348	342	832	441	222	561
ENSMUSG00000001630.13	Stk38l	1435.46	0.129106	0.192696	0.669997	0.50286	0.783566	2853	934	1170	1776	1843	699	1664
ENSMUSG00000001632.16	Brpf1	4180.36	0.184118	0.122894	1.49819	0.134083	0.420165	9784	2687	2805	6197	4406	2528	4366
ENSMUSG00000001642.18	Akr1b3	4316.67	0.110401	0.155804	0.708592	0.478578	0.767687	11148	2948	2720	5544	4722	2807	4184
ENSMUSG00000001655.6	Hoxc13	0	NA	NA	NA	NA	NA	0	0	0	0	0	0	0
ENSMUSG00000001656.3	Hoxc11	0	NA	NA	NA	NA	NA	0	0	0	0	0	0	0
ENSMUSG00000001657.7	Hoxc8	0	NA	NA	NA	NA	NA	0	0	0	0	0	0	0
ENSMUSG00000001661.5	Hoxc6	0	NA	NA	NA	NA	NA	0	0	0	0	0	0	0
ENSMUSG00000001663.10	Gstt1	25.6882	0.954754	0.516882	1.84714	0.0647266	0.279693	41	13	13	59	28	23	16
ENSMUSG00000001665.11	Gstt3	3.90894	1.15536	1.20915	0.955514	0.339318	NA	8	0	2	11	4	3	4
ENSMUSG00000001666.8	Ddt	696.148	0.000184779	0.165324	0.00111768	0.999108	0.999838	1590	532	557	753	775	418	678
ENSMUSG00000001670.13	Tat	0.655928	-0.813533	2.8284	-0.287631	0.77363	NA	1	1	1	2	0	0	0
ENSMUSG00000001672.14	Marveld3	0.921281	1.95582	2.55131	0.766593	0.443323	NA	0	0	1	3	2	0	1
ENSMUSG00000001674.11	Ddx18	964.204	0.2114	0.137538	1.53703	0.124287	0.403331	2100	606	679	1380	1088	542	1089
ENSMUSG00000001687.15	Ubl3	13542.2	-0.241524	0.116479	-2.07353	0.0381226	0.20469	35647	10964	11047	16167	12675	7247	12846
ENSMUSG00000001700.10	Gramd3	73.7348	0.030896	0.333989	0.0925063	0.926296	0.975583	181	50	36	154	101	25	69
ENSMUSG00000001707.8	Eef1e1	915.908	0.121429	0.171382	0.708529	0.478617	0.767687	2185	615	682	1046	1023	629	852
ENSMUSG00000001729.14	Akt1	5850.11	-0.195934	0.137313	-1.42692	0.153603	0.452443	16493	4148	4641	7634	5667	3302	5113
ENSMUSG00000001739.14	Cldn15	1.95588	-1.5692	1.70741	-0.919053	0.358068	NA	5	1	5	1	1	1	0
ENSMUSG00000001741.12	Il16	1147.34	0.505655	0.279453	1.80945	0.0703816	0.292254	2341	656	530	3074	1226	608	921
ENSMUSG00000001750.16	Tcirg1	65.268	0.19488	0.360958	0.539895	0.589269	0.831411	124	49	45	78	110	30	61
ENSMUSG00000001751.9	Naglu	268.778	0.00429435	0.212733	0.0201866	0.983895	0.995755	701	179	188	390	330	156	207
ENSMUSG00000001755.12	Coasy	1084.88	-0.0294765	0.130021	-0.226706	0.820653	0.937965	2710	756	816	1458	1144	605	1065
ENSMUSG00000001761.7	Smo	1097.5	-0.427643	0.196537	-2.17589	0.0295633	0.174975	2942	821	1113	1280	833	508	1163
ENSMUSG00000001763.14	Tspan33	219.416	-0.673702	0.229319	-2.93784	0.0033051	0.0360185	703	203	174	319	207	84	146
ENSMUSG00000001767.5	Crnkl1	596.078	0.215335	0.199323	1.08034	0.279993	0.611754	1189	370	432	1107	613	283	674
ENSMUSG00000001768.16	Rin2	182.376	0.549916	0.221737	2.48004	0.0131369	0.100947	347	81	111	305	236	93	252
ENSMUSG00000001773.14	Folh1	264.126	1.43685	0.865691	1.65977	0.0969599	0.351249	273	125	86	378	819	172	86
ENSMUSG00000001774.8	Chordc1	3298.52	-0.105257	0.169855	-0.619687	0.535464	0.802535	6501	3151	2837	4008	2953	1699	3384
ENSMUSG00000001783.3	Rtcb	4389.65	0.12455	0.124812	0.997904	0.318326	0.647185	10582	2867	3046	6079	4620	2645	4593
ENSMUSG00000001785.13	Pwp1	611.359	0.315728	0.16726	1.88765	0.0590732	0.266432	1237	418	400	1010	586	375	669
ENSMUSG00000001786.14	Fbxo7	757.454	0.0872161	0.145716	0.598536	0.549482	0.807827	1817	512	530	991	895	439	749
ENSMUSG00000001794.13	Capns1	8761.41	0.0158087	0.158049	0.100024	0.920325	0.973771	21316	6058	6751	9551	10000	5211	8996
ENSMUSG00000001802.16	Lrp3	1982.94	-0.39225	0.137458	-2.8536	0.00432275	0.0443538	6013	1564	1566	2490	1719	988	1846
ENSMUSG00000001804.9	Dsg4	0	NA	NA	NA	NA	NA	0	0	0	0	0	0	0
ENSMUSG00000001815.15	Evx2	1.89312	0.726032	1.67483	0.433496	0.664654	NA	2	0	3	5	2	1	1
ENSMUSG00000001819.4	Hoxd13	0.0600697	-0.602974	4.15952	-0.144963	0.88474	NA	1	0	0	0	0	0	0
ENSMUSG00000001823.5	Hoxd12	0	NA	NA	NA	NA	NA	0	0	0	0	0	0	0
ENSMUSG00000001827.12	Folr1	37.1897	1.35915	0.542501	2.50534	0.0122332	0.0959377	48	9	15	139	44	20	28
ENSMUSG00000001829.17	Clpb	2835.04	0.0225061	0.128918	0.174577	0.861412	0.954205	7266	1941	1905	4268	2925	1587	2776
ENSMUSG00000001833.17	Septin7	21484.9	0.0731821	0.217013	0.337224	0.735948	0.902279	39353	17546	16722	29053	20238	9858	28670
ENSMUSG00000001844.10	Zdhhc4	1013.38	-0.120136	0.165549	-0.725685	0.468032	0.760594	2734	692	816	1192	944	603	1029
ENSMUSG00000001847.14	Rac1	12119.3	0.186945	0.13614	1.37318	0.169695	0.475221	26093	8138	8807	15324	13438	7129	13862
ENSMUSG00000001855.15	Nup214	1384.83	-0.00339989	0.131519	-0.025851	0.979376	0.993903	3312	967	1030	2096	1429	723	1381
ENSMUSG00000001864.13	Aif1l	25.441	0.499366	0.509975	0.979196	0.327483	0.655935	45	20	10	60	28	12	26
ENSMUSG00000001865.2	Cpa3	0.120139	-1.23867	4.11482	-0.301027	0.763394	NA	2	0	0	0	0	0	0
ENSMUSG00000001870.16	Ltbp1	1615.9	0.440578	0.272773	1.61518	0.106271	0.369714	3786	859	1015	1967	2243	1414	1052
ENSMUSG00000001891.16	Ugp2	2446.06	-0.0725221	0.156926	-0.462142	0.643979	0.85848	5336	2063	1892	3438	2288	1210	2607
ENSMUSG00000001901.15	Kcnh6	7.0111	-0.407109	0.930359	-0.437582	0.661689	NA	21	8	4	10	7	5	1
ENSMUSG00000001909.16	Trmt1	1900.08	0.164432	0.136846	1.20158	0.229525	0.555091	4595	1188	1270	2544	2232	1144	1966
ENSMUSG00000001910.5	Nacc1	6092.9	0.0406104	0.140456	0.289133	0.77248	0.916035	15649	3891	4485	8054	6226	3714	6129
ENSMUSG00000001911.16	Nfix	3001.88	0.572522	0.231589	2.47215	0.0134303	0.102502	6136	1412	1462	7434	3868	1578	2558
ENSMUSG00000001918.17	Slc1a5	19.3949	-0.374636	0.567656	-0.659969	0.509274	0.786914	59	17	13	24	27	10	9
ENSMUSG00000001924.15	Uba1	24032.6	0.162262	0.115699	1.40245	0.160781	0.462422	56010	15463	16592	36126	26259	14173	23980
ENSMUSG00000001930.17	Vwf	140.711	0.0516082	0.385706	0.133802	0.893559	0.965501	208	138	122	130	241	57	117
ENSMUSG00000001942.8	Siae	621.914	0.381392	0.154361	2.47079	0.0134816	0.102795	1278	386	405	916	638	411	716
ENSMUSG00000001943.8	Vsig2	15.3435	-0.708878	0.75463	-0.939372	0.34754	0.67296	27	19	15	24	24	2	6
ENSMUSG00000001946.14	Esam	69.0298	0.366642	0.395184	0.927775	0.353524	0.677182	118	61	32	107	121	32	56
ENSMUSG00000001948.10	Spa17	100.161	0.230282	0.29199	0.788665	0.430308	0.736265	217	71	73	91	114	79	96
ENSMUSG00000001962.8	Fam50a	914.698	0.316088	0.15634	2.0218	0.0431972	0.221039	1905	578	634	1169	995	591	1077
ENSMUSG00000001964.14	Emd	1925.09	0.243129	0.175183	1.38785	0.165182	0.468382	3999	1202	1348	2329	2500	1034	2361
ENSMUSG00000001983.7	Taco1	602.391	-0.141906	0.151506	-0.936636	0.348946	0.674279	1539	452	489	825	547	339	552
ENSMUSG00000001985.9	Grik3	445.528	0.358917	0.237002	1.5144	0.129923	0.412994	1104	241	223	926	521	267	368
ENSMUSG00000001986.16	Gria3	11246.1	-0.329742	0.178705	-1.84518	0.0650121	0.280493	26844	10018	9662	16645	9081	4858	11028
ENSMUSG00000001988.9	Npas1	6.82469	-0.0163768	0.954739	-0.0171532	0.986314	NA	19	5	3	10	15	3	2
ENSMUSG00000001995.9	Sipa1l2	1220.67	0.348701	0.169269	2.06004	0.0393946	0.209032	2300	759	763	1914	1719	584	1410
ENSMUSG00000001998.15	Ap4e1	158.139	0.125589	0.255048	0.492413	0.622427	0.849706	313	148	93	235	163	81	173
ENSMUSG00000001999.15	Blvra	577.795	-0.0898068	0.153702	-0.58429	0.559025	0.814179	1470	410	455	700	626	322	559
ENSMUSG00000002006.12	Pdzd4	1938.08	-0.70732	0.142268	-4.97173	6.64e-07	2.38e-05	6643	1679	1654	2381	1639	846	1412
ENSMUSG00000002007.5	Srpk3	53.2141	0.786742	0.397301	1.98022	0.0476791	0.235353	81	36	15	97	85	23	75
ENSMUSG00000002010.17	Idh3g	6964.23	0.0664538	0.118768	0.559525	0.575804	0.823672	16576	4792	5006	9300	8043	3975	6797
ENSMUSG00000002012.13	Pnck	343.217	0.386651	0.228514	1.69202	0.0906413	0.33877	769	196	174	556	561	187	298
ENSMUSG00000002014.12	Ssr4	1383.44	0.142921	0.150355	0.950563	0.341826	0.667516	3344	884	981	1742	1516	889	1413
ENSMUSG00000002015.5	Bcap31	4478.23	0.187017	0.161377	1.15888	0.246504	0.575411	9786	3003	3282	5022	5263	2762	4988
ENSMUSG00000002017.10	Fam98a	1262.93	-0.199321	0.154427	-1.29071	0.196803	0.513247	2993	1055	1073	1604	1096	637	1314
ENSMUSG00000002020.15	Ltbp2	163.597	0.218846	0.226183	0.967563	0.333263	0.660326	386	109	86	262	223	86	158
ENSMUSG00000002028.13	Kmt2a	968.261	0.215508	0.148869	1.44763	0.14772	0.4433	2202	683	584	1402	1005	586	1081
ENSMUSG00000002031.13	Ift46	1353.63	-0.169597	0.140414	-1.20783	0.227112	0.551826	3533	945	1102	1697	1525	678	1286
ENSMUSG00000002032.17	Tmem25	3977.08	-1.19567	0.14108	-8.47509	2.35e-17	3.28e-15	15250	4103	4185	3282	2592	1602	2405
ENSMUSG00000002033.14	Cd3g	0.145867	1.27509	4.19873	0.303686	0.761367	NA	0	0	0	0	0	0	1
ENSMUSG00000002043.17	Trappc6a	520.444	0.500446	0.181066	2.76389	0.00571175	0.0548293	998	280	323	705	752	305	618
ENSMUSG00000002052.6	Supt6	11923.2	0.227823	0.120363	1.8928	0.0583839	0.264469	26291	7175	7941	19529	13726	6351	12969
ENSMUSG00000002055.9	Spag5	5619.99	0.286949	0.114412	2.50804	0.0121402	0.0954711	11928	3432	3678	8650	6654	3125	6317
ENSMUSG00000002057.4	Foxn1	0	NA	NA	NA	NA	NA	0	0	0	0	0	0	0
ENSMUSG00000002058.13	Unc119	399.112	0.229665	0.190133	1.20792	0.227079	0.551826	984	266	225	592	443	267	374
ENSMUSG00000002059.18	Rab34	123.407	0.0930045	0.298941	0.311113	0.755715	0.910189	356	59	77	179	189	68	96
ENSMUSG00000002064.10	Sdf2	3650.33	0.0816696	0.132583	0.615988	0.537902	0.80292	8639	2536	2662	4531	4171	2211	3562
ENSMUSG00000002068.16	Ccne1	942.464	-0.700393	0.172005	-4.07192	4.66e-05	0.00103266	3129	821	889	978	847	465	598
ENSMUSG00000002076.12	Hsf2bp	20.4522	0.131657	0.674658	0.195146	0.845278	0.9476	34	17	22	15	34	16	4
ENSMUSG00000002083.13	Bbc3	83.9011	0.385934	0.347904	1.10931	0.267297	0.598362	212	42	31	190	131	39	65
ENSMUSG00000002100.15	Mybpc3	1301.34	0.24973	0.19399	1.28733	0.197978	0.514783	3199	832	682	2429	1489	762	1133
ENSMUSG00000002102.15	Psmc3	6103.49	0.145421	0.121448	1.19739	0.231154	0.557029	14360	3906	4272	8644	7110	3584	5984
ENSMUSG00000002103.16	Acp2	3874.74	0.269794	0.202476	1.33248	0.182704	0.493343	7963	2504	2690	5377	5930	2227	3124
ENSMUSG00000002104.11	Rapsn	3.25285	-0.198402	1.23376	-0.16081	0.872243	NA	13	2	1	5	2	2	4
ENSMUSG00000002105.15	Slc39a13	1349.84	-0.210698	0.132727	-1.58746	0.112409	0.380832	3776	967	1047	1815	1361	709	1216
ENSMUSG00000002107.18	Celf2	15056.4	-0.298693	0.143721	-2.07828	0.0376831	0.20316	38151	12786	12038	20617	13596	6725	15345
ENSMUSG00000002108.10	Nr1h3	38.3375	0.398402	0.420975	0.94638	0.343955	0.669303	102	14	18	90	44	20	38
ENSMUSG00000002109.14	Ddb2	223.807	0.109652	0.214619	0.510914	0.609412	0.841787	479	176	153	285	297	122	206
ENSMUSG00000002111.8	Spi1	8.09873	0.87813	0.866201	1.01377	0.310692	NA	15	4	3	11	19	6	4
ENSMUSG00000002129.11	Sf3a1	3371.24	-0.0901845	0.123521	-0.730116	0.465319	0.758684	8577	2322	2591	4943	3431	1722	3308
ENSMUSG00000002147.18	Stat6	114.678	1.07506	0.258125	4.1649	3.11e-05	0.000733982	156	63	51	230	128	87	134
ENSMUSG00000002190.13	Clgn	209.955	-2.55415	0.291017	-8.77664	1.68e-18	2.66e-16	1007	361	208	117	70	40	49
ENSMUSG00000002204.9	Napsa	0.536972	0.311464	3.8366	0.0811823	0.935297	NA	2	0	0	4	0	0	0
ENSMUSG00000002205.16	Vrk3	1632.35	0.246277	0.149785	1.64421	0.100134	0.357618	3687	1011	1132	2053	1836	1057	1794
ENSMUSG00000002210.11	Smg9	1262.54	0.183483	0.147125	1.24712	0.212354	0.533706	3130	782	797	1835	1470	779	1222
ENSMUSG00000002221.11	Paxip1	917.727	-0.241216	0.140196	-1.72057	0.0853292	0.327733	2526	671	725	1249	857	453	912
ENSMUSG00000002222.14	Rmnd5a	7074.97	-0.0895725	0.141735	-0.631972	0.527405	0.796661	16073	5867	5538	9635	6429	3675	7410
ENSMUSG00000002227.15	Mov10	64.1703	0.627726	0.32389	1.93809	0.0526125	0.248446	127	34	28	140	72	36	75
ENSMUSG00000002228.7	Ppm1j	933.772	-0.419999	0.194989	-2.15396	0.0312431	0.181116	3185	727	672	1031	905	529	723
ENSMUSG00000002233.13	Rhoc	98.4947	0.76506	0.31779	2.40744	0.0160647	0.115308	175	53	41	226	143	58	82
ENSMUSG00000002240.12	Prr27	0	NA	NA	NA	NA	NA	0	0	0	0	0	0	0
ENSMUSG00000002249.21	Tead3	22.8649	0.722909	0.512118	1.4116	0.158066	0.458828	46	11	7	47	42	11	22
ENSMUSG00000002250.16	Ppard	8030.03	0.105067	0.166985	0.629199	0.529219	0.797621	20043	5289	5807	9050	8366	5467	8198
ENSMUSG00000002257.8	Def6	47.2058	-0.424161	0.364124	-1.16488	0.244068	0.573066	132	39	44	39	50	26	39
ENSMUSG00000002265.17	Peg3	7032.92	-0.706481	0.226553	-3.1184	0.00181838	0.0223804	16279	7858	7211	6272	6680	2385	6618
ENSMUSG00000002266.17	Zim1	53.205	-0.35471	0.338735	-1.04716	0.295026	0.626766	149	35	54	65	45	29	46
ENSMUSG00000002274.13	Metrn	737.105	0.324869	0.271287	1.19751	0.231107	0.557029	1713	448	357	1808	787	389	571
ENSMUSG00000002279.19	Lmf1	613.628	-0.322648	0.155744	-2.07165	0.0382977	0.205351	1788	475	483	737	648	317	512
ENSMUSG00000002280.11	Ciao3	1498.38	-0.0649124	0.124457	-0.521565	0.601973	0.838049	3824	1057	1122	2042	1544	817	1473
ENSMUSG00000002289.16	Angptl4	23.4546	0.790843	0.495642	1.59559	0.11058	0.376893	42	14	10	36	36	19	19
ENSMUSG00000002297.16	Dbf4	27.688	0.0633342	0.50393	0.125681	0.899985	0.967405	87	11	19	50	28	19	19
ENSMUSG00000002307.16	Daxx	936.408	0.202013	0.136718	1.47759	0.139518	0.42955	2174	605	606	1325	1111	560	952
ENSMUSG00000002308.16	Cd320	393.396	0.0833676	0.169478	0.491908	0.622785	0.84977	931	271	294	480	429	251	380
ENSMUSG00000002319.16	Ipo4	3085.24	-0.0645526	0.150928	-0.427705	0.668866	0.871242	8245	2073	2310	3648	3538	1770	2929
ENSMUSG00000002320.15	Tm9sf1	1396.17	-0.171465	0.13532	-1.26711	0.205116	0.52377	3683	1002	1155	1865	1377	765	1233
ENSMUSG00000002324.8	Rec8	114.464	-1.72542	0.450495	-3.83004	0.00012812	0.00251948	578	189	43	100	65	34	46
ENSMUSG00000002325.15	Irf9	113.901	0.484536	0.266212	1.82011	0.0687418	0.288314	224	65	63	156	136	63	170
ENSMUSG00000002326.6	Gmpr2	994.197	0.0440552	0.142199	0.309814	0.756702	0.910478	2456	680	716	1288	1021	593	1038
ENSMUSG00000002329.7	Mdp1	1633.58	-0.0109387	0.165683	-0.0660215	0.947361	0.985316	4227	1080	1288	1874	1693	1057	1542
ENSMUSG00000002332.16	Dhrs1	2679.21	-0.0396179	0.1386	-0.285844	0.774998	0.917697	6791	1790	2046	3333	3115	1456	2642
ENSMUSG00000002341.8	Ncan	4868.3	0.945437	1.1371	0.831445	0.405722	0.717473	5532	2566	1566	3801	20221	1650	1259
ENSMUSG00000002342.17	Tmem161a	438.309	0.256681	0.170494	1.50552	0.132191	0.416534	1044	264	257	615	576	259	453
ENSMUSG00000002343.11	Armc6	905.259	-0.110502	0.149111	-0.741075	0.458648	0.755058	2451	636	685	1216	916	526	797
ENSMUSG00000002345.18	Borcs8	991.083	-0.0519558	0.169292	-0.3069	0.75892	0.911269	2583	727	739	1138	1101	630	839
ENSMUSG00000002346.16	Slc25a42	1143.17	-0.0334904	0.13993	-0.239337	0.810844	0.933918	2860	820	871	1430	1126	676	1156
ENSMUSG00000002365.10	Snx9	608.927	0.470326	0.154542	3.04335	0.00233958	0.0274679	1276	353	349	985	674	410	665
ENSMUSG00000002372.9	Ranbp3	4065.07	0.124303	0.130793	0.95038	0.341919	0.667516	9845	2751	2711	5513	4737	2461	3890
ENSMUSG00000002379.7	Ndufa11	3750.13	-0.229647	0.147062	-1.56156	0.118392	0.392349	10233	2826	3104	4033	3911	2091	3427
ENSMUSG00000002384.2	Bmp8b	0.749044	-0.729975	2.66019	-0.274407	0.783771	NA	3	1	0	1	2	0	0
ENSMUSG00000002393.14	Nr2f6	5592.91	-0.0403617	0.144455	-0.279406	0.779933	0.919854	14711	4002	4158	6898	5463	3557	5181
ENSMUSG00000002395.14	Use1	1642.35	0.124136	0.151171	0.821162	0.411554	0.722008	4039	1065	1150	2064	1864	1053	1595
ENSMUSG00000002396.8	Ocel1	206.179	0.0993767	0.190543	0.521544	0.601988	0.838049	503	131	142	291	238	117	209
ENSMUSG00000002409.18	Dyrk1b	868.602	0.0580034	0.157196	0.368987	0.712137	0.892168	2078	568	634	1275	1074	470	768
ENSMUSG00000002413.15	Braf	4459.3	0.0148591	0.170868	0.0869624	0.930701	0.977695	9312	3506	3490	6503	3995	2249	5129
ENSMUSG00000002416.13	Ndufb2	2285.74	-0.129211	0.144183	-0.896161	0.370167	0.691015	5827	1799	1834	2487	2302	1398	2069
ENSMUSG00000002428.12	Hltf	438.168	-0.490347	0.185842	-2.63851	0.00832706	0.0722142	1063	453	403	509	362	187	400
ENSMUSG00000002455.14	Prpf6	4270.21	0.0540103	0.127285	0.424327	0.671327	0.872648	9966	2867	3151	6626	4714	2267	4079
ENSMUSG00000002458.13	Rgs19	197.851	0.0243679	0.225017	0.108294	0.913763	0.971306	532	118	148	276	196	130	176
ENSMUSG00000002459.17	Rgs20	56.5382	0.291513	0.405618	0.71869	0.472332	0.763673	125	34	31	139	70	27	38
ENSMUSG00000002475.16	Abhd3	6852.14	-0.862219	0.137151	-6.28666	3.24e-10	2.07e-08	23402	6843	6417	6239	5127	3122	5008
ENSMUSG00000002477.5	Snrpd1	1638.91	0.357563	0.147774	2.41966	0.0155352	0.113258	3214	1079	1175	1977	1919	1127	1740
ENSMUSG00000002486.15	Tchp	631.134	-0.044853	0.1645	-0.272662	0.785113	0.922449	1676	442	430	872	752	349	543
ENSMUSG00000002489.16	Tiam1	1875.04	-0.143983	0.508366	-0.283227	0.777003	0.918174	6108	1645	750	3538	1408	1126	1333
ENSMUSG00000002496.10	Tsc2	3824.6	0.134079	0.118123	1.13508	0.256342	0.586821	8962	2449	2650	5704	4112	2137	4103
ENSMUSG00000002500.15	Rpl3l	13.7243	-0.35708	0.735748	-0.485329	0.627443	0.852223	37	11	13	5	23	8	8
ENSMUSG00000002504.15	Slc9a3r2	853.854	-0.308561	0.191422	-1.61194	0.106974	0.37116	2514	705	565	1321	913	402	632
ENSMUSG00000002524.17	Puf60	7292.33	0.212261	0.125074	1.69708	0.0896817	0.336781	16652	4512	5088	9984	8452	4463	7551
ENSMUSG00000002546.17	Golga2	6194.3	0.0303553	0.115626	0.26253	0.792913	0.926123	15055	4242	4489	8476	7050	3431	6031
ENSMUSG00000002550.16	Uck1	2239.98	-0.201926	0.141119	-1.43089	0.152461	0.450801	6315	1640	1744	2755	2097	1275	2101
ENSMUSG00000002565.16	Scin	234.423	-0.162055	0.236945	-0.683935	0.494016	0.777613	694	185	118	291	305	110	234
ENSMUSG00000002578.18	Ikzf4	1438.61	-0.0632007	0.150363	-0.420321	0.674251	0.874538	3805	1005	1075	2043	1322	854	1342
ENSMUSG00000002580.7	Mien1	2041.36	-0.0865439	0.178292	-0.485405	0.627389	0.852223	5504	1439	1626	2168	2077	1372	1764
ENSMUSG00000002588.13	Pon1	0.0600697	-0.602974	4.15952	-0.144963	0.88474	NA	1	0	0	0	0	0	0
ENSMUSG00000002602.16	Axl	188.62	0.771055	0.340503	2.26446	0.0235461	0.150107	313	99	91	377	360	110	115
ENSMUSG00000002603.15	Tgfb1	544.764	-0.478555	0.191465	-2.49943	0.0124392	0.097193	1591	367	526	619	599	223	504
ENSMUSG00000002608.8	Ccdc97	3566.3	0.019252	0.130439	0.147594	0.882663	0.96175	8753	2374	2769	4686	3859	2105	3379
ENSMUSG00000002617.14	Zfp40	148.552	-0.0127222	0.359371	-0.0354011	0.97176	0.991829	232	158	106	244	124	52	191
ENSMUSG00000002625.10	Akap8l	3265.08	-0.0876329	0.164641	-0.532267	0.594541	0.833858	8010	2611	2412	3493	3915	1792	3129
ENSMUSG00000002633.4	Shh	1526.35	-0.440487	0.162429	-2.71187	0.00669048	0.0614941	4735	1292	1215	1628	1263	826	1393
ENSMUSG00000002635.11	Pdcd2l	719.662	0.217011	0.144656	1.50018	0.133567	0.419648	1634	465	490	1034	749	455	757
ENSMUSG00000002658.9	Gtf2f1	2865.01	0.116565	0.138076	0.84421	0.398552	0.713693	6805	1785	2093	3749	3422	1652	2927
ENSMUSG00000002660.8	Clpp	2138.74	-0.102468	0.155738	-0.657953	0.510568	0.787419	5842	1445	1631	2718	2430	1230	1809
ENSMUSG00000002661.14	Alkbh7	2641.88	0.0107649	0.161723	0.0665637	0.946929	0.985238	6914	1826	1899	3034	2845	1708	2500
ENSMUSG00000002664.2	Pspn	0.749332	1.22303	2.72458	0.448888	0.653512	NA	0	1	1	1	0	1	0
ENSMUSG00000002668.8	Dennd1c	2.23218	0.722795	1.61175	0.448455	0.653825	NA	7	0	1	1	2	2	5
ENSMUSG00000002679.14	Med6	665.002	0.0795136	0.178722	0.4449	0.656392	0.864694	1527	475	485	738	733	387	766
ENSMUSG00000002688.8	Prkd1	647.336	0.209814	0.173084	1.21221	0.225434	0.549608	1327	411	468	974	693	329	806
ENSMUSG00000002699.13	Lcp2	36.2455	-1.67541	0.671297	-2.49577	0.0125683	0.097822	110	29	49	63	11	2	41
ENSMUSG00000002718.14	Cse1l	2599.67	-0.0708935	0.197733	-0.358531	0.719946	0.895241	5424	2174	2007	4182	2278	1161	2888
ENSMUSG00000002728.14	Naa20	2512.33	-0.105514	0.13813	-0.763877	0.44494	0.746206	6137	2017	2015	2809	2396	1494	2478
ENSMUSG00000002731.6	Prkra	790.709	-0.337514	0.152389	-2.21482	0.0267724	0.163292	2183	697	630	863	709	427	732
ENSMUSG00000002732.14	Fkbp7	101.119	0.802435	0.271437	2.95625	0.00311408	0.0344601	155	51	62	137	132	67	141
ENSMUSG00000002733.8	Plekha3	1639.92	-0.039397	0.169305	-0.232699	0.815995	0.935844	4074	1240	1253	1995	1359	1019	1771
ENSMUSG00000002741.9	Ykt6	2916.3	-0.0486962	0.13508	-0.360499	0.718474	0.894467	7320	2075	2328	3526	2926	1775	2770
ENSMUSG00000002748.7	Baz1b	2255.84	-0.0753584	0.130892	-0.575727	0.564799	0.816677	5412	1638	1762	3332	2254	1134	2252
ENSMUSG00000002763.16	Pex6	2870.44	-0.109238	0.140172	-0.779311	0.435797	0.739328	7914	1904	2158	3641	3176	1585	2686
ENSMUSG00000002767.13	Mrpl2	1527.9	0.1493	0.14271	1.04618	0.29548	0.627118	3615	1009	1096	2017	1653	1006	1443
ENSMUSG00000002768.8	Mea1	1952.93	-0.121759	0.168115	-0.724262	0.468905	0.761009	5415	1270	1603	2327	2002	1200	1710
ENSMUSG00000002769.9	Gnmt	28.8726	0.500711	0.589504	0.849376	0.395672	0.711578	54	23	9	79	41	14	14
ENSMUSG00000002771.12	Grin2d	163.997	0.094721	0.3027	0.31292	0.754342	0.909882	435	114	83	252	257	88	110
ENSMUSG00000002778.14	Kdelr1	2290.33	0.107745	0.128405	0.839103	0.401411	0.71656	5360	1572	1682	3143	2284	1434	2281
ENSMUSG00000002781.19	Tmem143	1606.02	0.135443	0.141505	0.957164	0.338484	0.664729	3871	1034	1086	2103	1964	943	1615
ENSMUSG00000002791.17	Pdxk-ps	0.924619	-0.191592	2.38229	-0.0804234	0.935901	NA	5	0	0	2	2	0	1
ENSMUSG00000002797.9	Ggct	463.603	-0.147368	0.161826	-0.910655	0.362477	0.685637	1150	375	366	539	510	255	413
ENSMUSG00000002799.6	Jag2	667.446	-0.168925	0.149721	-1.12826	0.259208	0.590217	1835	508	472	870	726	356	596
ENSMUSG00000002803.14	Btbd6	897.837	-0.175213	0.149043	-1.17558	0.239761	0.567712	2446	627	706	1233	974	472	762
ENSMUSG00000002804.4	Nudt14	373.215	-0.222663	0.206177	-1.07996	0.280162	0.611754	1084	278	293	380	345	239	341
ENSMUSG00000002808.7	Epdr1	3620.21	-0.531815	0.116477	-4.56583	4.98e-06	0.000146992	10676	3226	3184	4116	3087	1724	3066
ENSMUSG00000002812.4	Flii	2987.28	-0.120276	0.126372	-0.951756	0.341221	0.667272	7575	2147	2364	4044	2883	1558	3061
ENSMUSG00000002814.15	Top3a	145.704	0.222922	0.228367	0.976159	0.328986	0.657416	343	88	94	244	145	88	152
ENSMUSG00000002820.6	Atg4d	1537.76	-0.212201	0.13184	-1.60954	0.107498	0.371852	4184	1181	1220	1932	1515	859	1331
ENSMUSG00000002825.8	Qtrt1	235.868	-0.111726	0.195843	-0.570485	0.568349	0.818241	603	191	155	306	243	118	257
ENSMUSG00000002831.14	Plin4	7.79858	0.225867	0.993724	0.227293	0.820196	NA	6	8	7	8	19	1	6
ENSMUSG00000002833.11	Hdgfl2	2545.87	-0.146161	0.140723	-1.03864	0.298971	0.629306	6534	1909	1943	3278	3024	1295	2219
ENSMUSG00000002835.9	Chaf1a	217.397	0.038619	0.220027	0.175519	0.860672	0.954205	579	125	154	341	259	123	181
ENSMUSG00000002844.9	Adprh	4101.27	-0.130687	0.131179	-0.99625	0.319129	0.648066	10706	3041	3188	4808	4272	2289	4004
ENSMUSG00000002845.14	Tmem39a	147.633	-0.212083	0.228192	-0.929407	0.352678	0.676468	376	126	112	209	157	75	114
ENSMUSG00000002846.9	Timmdc1	1263.11	0.109492	0.13935	0.785732	0.432024	0.737261	3010	858	919	1701	1298	815	1204
ENSMUSG00000002847.7	Pla1a	3.16334	0.195829	1.49402	0.131076	0.895716	NA	6	2	0	3	8	0	7
ENSMUSG00000002870.8	Mcm2	59.0894	0.38161	0.399947	0.95415	0.340008	0.666377	125	36	36	141	55	37	41
ENSMUSG00000002871.14	Tpra1	1224.43	-0.241388	0.154692	-1.56044	0.118655	0.392558	3223	939	1037	1345	1365	642	1085
ENSMUSG00000002881.14	Nab1	1705.95	0.144363	0.160584	0.898985	0.368661	0.689761	3274	1286	1305	2377	1912	872	1898
ENSMUSG00000002885.14	Adgre5	50.3531	0.269195	0.454584	0.592178	0.553731	0.810835	73	44	32	89	87	17	40
ENSMUSG00000002897.5	Il17ra	243.196	0.872844	0.771287	1.13167	0.257772	0.58856	324	139	146	304	617	162	81
ENSMUSG00000002900.17	Lamb1	3049.47	-0.0292182	0.161994	-0.180366	0.856865	0.953537	7298	2116	2414	5026	2783	1632	2837
ENSMUSG00000002908.17	Kcnn1	207.957	-0.659237	0.23475	-2.80826	0.00498105	0.0495938	753	173	170	202	170	114	157
ENSMUSG00000002910.11	Arrdc2	148.106	0.195658	0.260759	0.75034	0.45305	0.751246	359	86	101	217	202	93	113
ENSMUSG00000002930.6	Ppp1r17	87378.3	-0.0577203	0.159202	-0.362561	0.716933	0.894153	199323	69664	70253	91780	92837	48479	94003
ENSMUSG00000002944.15	Cd36	4.35336	-0.447935	1.33901	-0.334526	0.737983	NA	11	3	1	20	4	0	2
ENSMUSG00000002948.19	Map2k7	2689.23	-0.182987	0.135228	-1.35317	0.176	0.483595	7135	2139	2033	3098	2858	1472	2498
ENSMUSG00000002949.15	Timm44	2324.26	-0.0713905	0.119787	-0.595979	0.551189	0.808831	5697	1710	1825	2991	2484	1279	2199
ENSMUSG00000002957.11	Ap2a2	19760.1	0.162962	0.110056	1.48072	0.13868	0.42763	44946	12973	13300	29795	21630	10943	21432
ENSMUSG00000002963.17	Pnkp	800.753	0.466579	0.164676	2.83331	0.00460691	0.0467231	1642	422	504	1201	1113	505	804
ENSMUSG00000002968.9	Med25	3044.9	0.221606	0.147815	1.49921	0.13382	0.42016	7351	1809	2029	4149	3604	1957	2995
ENSMUSG00000002980.14	Bcam	96.9975	0.38706	0.337444	1.14704	0.251367	0.580064	151	68	69	166	157	43	81
ENSMUSG00000002981.10	Clptm1	7706.13	0.16851	0.122146	1.37957	0.167718	0.472223	17711	4968	5465	11400	8609	4647	7363
ENSMUSG00000002983.17	Relb	294.008	0.255881	0.185613	1.37857	0.168026	0.472875	671	166	206	465	322	183	292
ENSMUSG00000002984.17	Tomm40	5006.63	-0.148245	0.134162	-1.10497	0.269173	0.60027	13419	3563	4066	6117	4994	2901	4552
ENSMUSG00000002985.16	Apoe	4064.94	0.903208	0.54449	1.65882	0.0971528	0.351648	6095	1706	1466	12667	7054	1680	2598
ENSMUSG00000002992.17	Apoc2	0	NA	NA	NA	NA	NA	0	0	0	0	0	0	0
ENSMUSG00000002996.17	Hbp1	684.575	0.177239	0.16371	1.08264	0.27897	0.61092	1398	442	527	1052	746	355	762
ENSMUSG00000002997.15	Prkar2b	1749.83	-0.302073	0.172771	-1.7484	0.0803946	0.316903	4261	1649	1453	1999	1407	873	1848
ENSMUSG00000003031.14	Cdkn1b	1763.75	0.00920168	0.138525	0.0664262	0.947039	0.985267	4177	1349	1211	2723	1852	945	1642
ENSMUSG00000003032.8	Klf4	45.0752	1.04979	0.350184	2.99783	0.00271913	0.031002	64	21	21	75	63	30	62
ENSMUSG00000003033.15	Ap1m1	2415.01	-0.0479064	0.123778	-0.387035	0.69873	0.885971	6152	1660	1827	3214	2621	1336	2311
ENSMUSG00000003037.16	Rab8a	1021.5	0.265049	0.169437	1.56429	0.117749	0.391283	2373	596	728	1422	1050	730	991
ENSMUSG00000003038.15	Hmgn2	760.552	0.263649	0.245663	1.07321	0.283175	0.614402	2045	526	344	1076	831	576	660
ENSMUSG00000003039.9	Fam32a	2179.98	-0.247471	0.133355	-1.85573	0.0634924	0.277089	5805	1727	1852	2431	2117	1233	1928
ENSMUSG00000003051.13	Elf3	48.5835	0.73035	0.397021	1.83958	0.0658304	0.282327	101	14	31	85	51	39	55
ENSMUSG00000003053.17	Cyp2c29	0	NA	NA	NA	NA	NA	0	0	0	0	0	0	0
ENSMUSG00000003062.13	Stard3nl	457.151	-0.783099	0.168929	-4.63566	3.56e-06	0.000108883	1493	452	424	418	377	218	323
ENSMUSG00000003068.17	Stk11	3211.45	0.0343002	0.140381	0.244336	0.806971	0.932793	8501	2125	2129	4369	3672	1883	3020
ENSMUSG00000003070.6	Efna2	156.12	0.324186	0.243526	1.33122	0.183118	0.493772	406	77	86	246	185	104	156
ENSMUSG00000003072.15	Atp5d	18001.5	-0.0492944	0.154827	-0.318385	0.750193	0.908026	45732	12732	13970	19826	20784	10637	16934
ENSMUSG00000003099.11	Ppp5c	4897.27	-0.0385943	0.113449	-0.340191	0.733712	0.901114	12467	3434	3528	6732	5367	2644	4747
ENSMUSG00000003119.14	Cdk12	814.818	0.185516	0.19039	0.974397	0.329859	0.657927	1551	560	680	1025	831	450	1005
ENSMUSG00000003123.15	Lipe	320.819	-0.360226	0.200474	-1.79688	0.0723552	0.297232	971	251	246	417	348	165	228
ENSMUSG00000003131.7	Pafah1b2	9356.43	-0.153538	0.13697	-1.12097	0.262302	0.592224	22027	7941	7524	11555	8523	4910	9715
ENSMUSG00000003134.10	Tbc1d8	330.362	0.177294	0.17696	1.00189	0.316399	0.645265	784	219	211	523	344	202	322
ENSMUSG00000003135.15	Cnot11	1031.84	-0.206462	0.128342	-1.60869	0.107685	0.372335	2691	803	834	1299	1043	546	934
ENSMUSG00000003153.10	Slc2a3	4389.96	-0.642841	0.124058	-5.18177	2.2e-07	8.63e-06	13314	3993	4099	5109	3844	1986	3151
ENSMUSG00000003154.15	Foxj2	1468.14	0.212435	0.146981	1.44532	0.148369	0.443783	3158	883	1078	2050	1682	809	1711
ENSMUSG00000003161.15	Sri	944.206	0.165407	0.131673	1.2562	0.209044	0.529733	2097	629	679	1362	1006	554	990
ENSMUSG00000003166.20	Dgcr2	10932.2	-0.221913	0.14602	-1.51975	0.128574	0.410745	30570	8385	8585	11891	10646	6264	10408
ENSMUSG00000003184.15	Irf3	740.676	0.162828	0.155747	1.04547	0.295808	0.627118	1634	487	547	953	919	434	734
ENSMUSG00000003190.12	Bcl2l12	72.1035	0.680621	0.324756	2.09579	0.0361007	0.198629	156	38	29	99	96	58	79
ENSMUSG00000003198.10	Zfp959	87.2004	-0.040951	0.396824	-0.103197	0.917807	0.9726	142	82	65	148	76	26	122
ENSMUSG00000003199.16	Mpnd	2280.13	-0.19056	0.142027	-1.34172	0.179686	0.489041	6507	1678	1669	2888	2422	1263	1971
ENSMUSG00000003200.10	Sh3gl1	1111.33	0.0468421	0.132399	0.353795	0.723492	0.896967	2784	753	762	1595	1179	635	1108
ENSMUSG00000003206.7	Ebi3	5.77651	-2.50362	1.06788	-2.34448	0.0190535	NA	30	6	7	6	4	0	2
ENSMUSG00000003208.9	Yju2	374.856	0.12699	0.165065	0.769332	0.441696	0.744617	876	248	272	507	421	232	357
ENSMUSG00000003226.7	Ranbp2	2213.37	0.00418367	0.261962	0.0159705	0.987258	0.996874	3939	1840	1730	4196	1865	860	2567
ENSMUSG00000003227.4	Edar	0.566356	-1.74597	3.66587	-0.476277	0.633877	NA	7	0	0	0	0	0	1
ENSMUSG00000003228.9	Grk5	613.7	-0.416226	0.169177	-2.46031	0.0138818	0.10479	1683	518	506	846	520	259	611
ENSMUSG00000003233.12	Dvl3	6756.37	-0.409272	0.13528	-3.02537	0.00248328	0.0288547	18475	5260	6201	7954	6316	3059	6564
ENSMUSG00000003234.16	Abcf3	3990.77	-0.02553	0.114498	-0.222973	0.823557	0.93949	9837	2762	3003	5598	4273	2144	3912
ENSMUSG00000003235.13	Eif2b5	3510.04	-0.0405034	0.126244	-0.320834	0.748336	0.907114	8928	2464	2668	4707	3441	2043	3416
ENSMUSG00000003269.17	Cyth2	2872.62	0.0916485	0.135736	0.675194	0.499553	0.780958	7128	1880	2013	3799	3254	1751	2770
ENSMUSG00000003271.17	Sult2b1	257.684	0.176029	0.194635	0.904406	0.36578	0.687617	608	160	186	327	290	172	251
ENSMUSG00000003273.14	Car11	810.837	-0.852511	0.182682	-4.66665	3.06e-06	9.5e-05	2981	742	697	833	766	348	501
ENSMUSG00000003279.17	Dlgap1	16680.1	-0.149863	0.116037	-1.29151	0.196526	0.512864	40963	13732	12592	22395	16651	8533	16032
ENSMUSG00000003282.9	Plag1	22.3525	-0.32386	0.535694	-0.604561	0.545471	0.805906	50	18	18	43	23	5	24
ENSMUSG00000003283.15	Hck	7.15506	-0.25112	0.891627	-0.281642	0.778218	NA	13	13	3	7	6	5	3
ENSMUSG00000003299.10	Mrpl4	2732.95	-0.17372	0.144834	-1.19945	0.230354	0.556027	7338	1950	2275	3132	2836	1564	2480
ENSMUSG00000003308.15	Keap1	2667.76	-0.112302	0.126157	-0.890176	0.373372	0.692903	7099	1961	1976	3522	2630	1508	2523
ENSMUSG00000003309.14	Ap1m2	17.9897	-1.77697	0.655303	-2.71168	0.00669422	0.0614941	83	18	17	26	6	2	15
ENSMUSG00000003316.14	Glg1	28321.3	0.450431	0.150944	2.9841	0.00284413	0.032034	53797	14856	19506	49484	32873	16251	31916
ENSMUSG00000003341.9	Atp8b3	2.83369	-0.983546	1.51174	-0.650605	0.515301	NA	13	3	1	2	6	1	0
ENSMUSG00000003344.14	Btbd2	3790.84	-0.12132	0.134101	-0.904687	0.365631	0.687617	10194	2765	2876	4675	3944	2208	3409
ENSMUSG00000003345.16	Csnk1g2	3643.89	-0.0812926	0.134515	-0.604336	0.54562	0.805976	9993	2419	2673	4978	3668	2048	3536
ENSMUSG00000003346.14	Abhd17a	8061.93	-0.0700443	0.151493	-0.462361	0.643822	0.85848	22080	5521	5980	9763	7826	4936	7968
ENSMUSG00000003348.10	Mob3a	285.799	-0.360246	0.183924	-1.95867	0.0501514	0.241814	816	230	232	316	307	142	249
ENSMUSG00000003352.14	Cacnb3	551.499	-0.123552	0.232401	-0.531631	0.594981	0.833956	1656	379	325	981	629	280	386
ENSMUSG00000003354.6	Ccdc65	72.6363	0.159365	0.31202	0.510753	0.609524	0.841787	191	49	39	104	87	49	61
ENSMUSG00000003355.7	Fkbp11	4.19613	-0.222669	1.12328	-0.198231	0.842865	NA	10	4	2	5	9	1	3
ENSMUSG00000003360.15	Ddx23	3377.18	0.0713543	0.11927	0.59826	0.549667	0.807873	8137	2259	2422	4657	3814	1931	3318
ENSMUSG00000003363.15	Pld3	2511.65	-0.296055	0.137848	-2.1477	0.0317379	0.182977	7120	1860	2008	3304	2775	1216	2074
ENSMUSG00000003378.9	Grik5	916.853	0.17469	0.203531	0.858298	0.390728	0.707219	2282	614	490	1493	1273	505	742
ENSMUSG00000003379.7	Cd79a	3.13627	0.11189	1.2129	0.0922502	0.926499	NA	8	3	1	5	3	2	3
ENSMUSG00000003380.11	Rabac1	6663.14	-0.00894783	0.145933	-0.0613147	0.951109	0.986532	16680	4780	5000	7539	7259	4071	6528
ENSMUSG00000003382.18	Etv3	976.34	0.0692867	0.138114	0.501662	0.615905	0.845424	2186	747	672	1334	1098	527	1008
ENSMUSG00000003402.14	Prkcsh	4571.71	0.0843625	0.13939	0.605228	0.545028	0.805776	11484	2883	3221	6150	5423	2700	4326
ENSMUSG00000003410.8	Elavl3	19902	-1.72426	0.128353	-13.4338	3.83e-41	2.52e-38	79722	23521	25023	13816	11412	5666	8708
ENSMUSG00000003411.10	Rab3b	39.6779	0.19085	0.375909	0.507702	0.611662	0.843265	86	33	23	54	48	25	35
ENSMUSG00000003418.11	St8sia6	8.05338	-0.461689	0.798761	-0.578006	0.56326	NA	23	7	5	14	10	2	7
ENSMUSG00000003420.8	Fcgrt	102.69	0.655558	0.312925	2.09494	0.0361764	0.198769	178	49	59	212	168	54	85
ENSMUSG00000003421.13	Nosip	3071.02	-0.0770508	0.136693	-0.56368	0.572972	0.822005	8015	2165	2289	3817	3533	1705	2830
ENSMUSG00000003423.15	Pih1d1	778.753	-0.0247476	0.16379	-0.151094	0.879902	0.961287	2149	511	529	999	886	458	730
ENSMUSG00000003429.11	Rps11	3779.57	0.0380252	0.144436	0.263266	0.792346	0.925986	9127	2606	2959	4456	4139	2394	3521
ENSMUSG00000003435.9	Supt5	6929.87	0.136075	0.116509	1.16794	0.242831	0.571296	16170	4441	4775	10456	8114	3826	6874
ENSMUSG00000003436.11	Dll3	13.3071	0.207562	0.745524	0.27841	0.780697	0.920068	38	4	11	8	10	14	16
ENSMUSG00000003437.14	Paf1	2836.81	0.0426655	0.123074	0.346665	0.728843	0.899473	6741	1912	2117	4040	3218	1563	2697
ENSMUSG00000003438.17	Timm50	1659.39	0.18459	0.138017	1.33745	0.181077	0.491134	3887	1050	1161	2242	1881	1053	1637
ENSMUSG00000003444.8	Med29	469.576	0.0251042	0.164648	0.152473	0.878814	0.961169	1248	298	319	680	514	272	444
ENSMUSG00000003452.15	Bicd1	547.855	-0.174432	0.200151	-0.871501	0.383481	0.70201	1213	507	427	838	466	255	535
ENSMUSG00000003458.12	Ncstn	3418.59	0.123408	0.130346	0.946773	0.343754	0.669105	7981	2061	2523	5037	3803	1873	3638
ENSMUSG00000003464.13	Pex19	4539.52	0.18559	0.133157	1.39377	0.163387	0.465972	10259	2849	3217	5923	5363	2644	4977
ENSMUSG00000003469.9	Phyhip	3023.06	0.564915	0.502115	1.12507	0.260559	0.590892	5928	1666	1279	8696	3720	1500	2065
ENSMUSG00000003476.16	Crhr2	4.24586	1.66625	1.15053	1.44825	0.147547	NA	6	1	1	13	5	4	3
ENSMUSG00000003477.5	Inmt	1.11921	0.815089	2.20906	0.368976	0.712146	NA	1	0	2	0	2	1	1
ENSMUSG00000003484.4	Cyp4f18	0.756785	1.25115	2.9965	0.417537	0.676286	NA	1	0	0	0	3	0	2
ENSMUSG00000003500.13	Impdh1	3591.24	-0.715404	0.156457	-4.57253	4.82e-06	0.000143027	12017	3174	3358	3219	3124	1745	2724
ENSMUSG00000003505.15	Psg18	0	NA	NA	NA	NA	NA	0	0	0	0	0	0	0
ENSMUSG00000003518.13	Dusp3	2784.29	-0.0135794	0.130829	-0.103795	0.917332	0.972514	6541	1997	2043	4254	2857	1388	2894
ENSMUSG00000003526.12	Prodh	84.4627	0.456116	0.37761	1.2079	0.227085	0.551826	146	56	49	128	167	41	61
ENSMUSG00000003527.9	Ess2	1222.35	-0.184557	0.149017	-1.23849	0.215533	0.537844	3399	873	938	1510	1372	660	1061
ENSMUSG00000003528.15	Slc25a1	544.411	-0.265626	0.193729	-1.37112	0.170337	0.476212	1555	405	429	721	626	287	383
ENSMUSG00000003531.15	Dgcr6	1412.72	-0.201496	0.156266	-1.28944	0.197245	0.514147	3903	1043	1130	1575	1522	807	1233
ENSMUSG00000003534.17	Ddr1	2148.77	0.547095	0.266002	2.05673	0.0397122	0.210364	4611	1270	1017	3421	3561	1496	1411
ENSMUSG00000003541.6	Ier3	1651.22	-0.246098	0.220881	-1.11417	0.265207	0.595293	4675	1278	1314	1341	1690	961	1733
ENSMUSG00000003545.3	Fosb	184.346	3.80154	0.269844	14.0879	4.51e-45	3.56e-42	58	10	14	478	390	130	276
ENSMUSG00000003546.10	Klc4	1232.38	0.120686	0.13304	0.907142	0.364332	0.686371	2852	866	860	1732	1395	743	1141
ENSMUSG00000003549.9	Ercc1	586.155	-0.137818	0.167468	-0.822949	0.410537	0.721433	1512	431	480	679	657	338	496
ENSMUSG00000003555.8	Cyp17a1	1.02872	-2.01177	2.19816	-0.915206	0.360083	NA	6	1	1	0	1	0	1
ENSMUSG00000003559.8	As3mt	235.558	0.169271	0.198123	0.854372	0.392899	0.709221	519	172	160	380	224	144	227
ENSMUSG00000003573.15	Homer3	153720	0.15063	0.138867	1.08471	0.278051	0.610354	366821	97578	108139	192156	171367	94224	167313
ENSMUSG00000003575.13	Crtc1	5602.4	0.00578095	0.127963	0.0451769	0.963966	0.99084	14031	3777	4107	8457	5722	3136	5284
ENSMUSG00000003581.14	Rnf215	744.988	-0.000102156	0.151886	-0.000672585	0.999463	0.999838	1807	512	553	968	910	397	714
ENSMUSG00000003585.13	Sec14l2	161.08	-1.07351	0.255119	-4.20789	2.58e-05	0.000624286	636	159	145	173	126	67	80
ENSMUSG00000003604.14	Aven	489.066	-0.148354	0.171851	-0.863273	0.387987	0.705192	1259	365	402	534	479	282	493
ENSMUSG00000003617.16	Cp	125.534	0.823435	0.270367	3.04561	0.00232207	0.0272826	156	95	80	208	156	99	96
ENSMUSG00000003623.4	Crot	719.49	-0.254084	0.168084	-1.51165	0.130623	0.414109	1802	513	659	939	797	328	647
ENSMUSG00000003644.17	Rps6ka1	910.261	0.360812	0.239569	1.50609	0.132044	0.416534	1999	506	476	2174	1080	449	767
ENSMUSG00000003657.9	Calb2	1751.96	0.736829	0.239459	3.07705	0.00209057	0.0250282	2893	823	831	4041	2953	844	1512
ENSMUSG00000003660.10	Snrnp200	3311.96	0.218519	0.168726	1.29511	0.195281	0.510882	7097	2081	2223	6263	3390	1722	3414
ENSMUSG00000003662.10	Ciao1	2659.96	-0.0904976	0.122131	-0.740985	0.458702	0.755068	6550	1981	2103	3301	2760	1454	2634
ENSMUSG00000003665.7	Has1	43.0398	-2.27726	0.405559	-5.6151	1.96e-08	9.43e-07	178	59	61	17	22	9	14
ENSMUSG00000003680.16	Taf6l	285.618	0.0609337	0.174766	0.348659	0.727345	0.898946	689	190	192	445	339	144	281
ENSMUSG00000003721.14	Insig2	3241.27	-0.530646	0.136769	-3.87987	0.000104513	0.00211043	9367	2974	2841	3532	2621	1530	2988
ENSMUSG00000003731.13	Kpna6	4961.96	0.0676297	0.123815	0.546216	0.584917	0.828825	11832	3394	3668	7012	4901	2950	5011
ENSMUSG00000003746.16	Man1a	1649.79	0.357766	0.182427	1.96114	0.0498625	0.24101	2843	1192	1151	2651	1610	914	2029
ENSMUSG00000003752.9	Itpkc	279.79	-0.168014	0.193673	-0.867517	0.385659	0.703224	771	194	216	424	277	150	232
ENSMUSG00000003762.13	Coq8b	969.758	0.0428061	0.160854	0.266118	0.790148	0.924719	2460	626	710	1179	1131	585	939
ENSMUSG00000003778.14	Brd8	2293.02	-0.0613311	0.123127	-0.498111	0.618406	0.847565	5539	1646	1799	3039	2402	1201	2349
ENSMUSG00000003779.16	Kif20a	31.6941	-0.0858335	0.424186	-0.202349	0.839644	0.945751	84	20	27	42	24	21	31
ENSMUSG00000003808.18	Farsa	1631.63	0.0315811	0.150776	0.209456	0.834092	0.943856	4223	1170	1077	2144	1807	1007	1479
ENSMUSG00000003809.14	Gcdh	836.279	-0.321045	0.151812	-2.11475	0.034451	0.193021	2279	764	637	958	820	450	695
ENSMUSG00000003810.13	Mast2	2520.36	-0.0403158	0.13435	-0.300081	0.764116	0.91341	6530	1795	1871	3332	2475	1524	2358
ENSMUSG00000003812.13	Dnase2a	113.951	0.240924	0.323564	0.744594	0.456517	0.753592	244	81	64	187	188	58	78
ENSMUSG00000003813.15	Rad23a	4969	0.0952539	0.15734	0.605404	0.544911	0.805776	11867	3824	3316	5684	5501	3298	4715
ENSMUSG00000003814.8	Calr	34423.1	-0.190012	0.140325	-1.35409	0.175709	0.483364	91361	23786	29532	40931	37308	18346	31415
ENSMUSG00000003824.12	Syce2	121.923	-0.136484	0.429562	-0.317727	0.750692	0.908151	315	32	146	127	144	58	144
ENSMUSG00000003847.16	Nfat5	3230.94	0.141396	0.177697	0.795714	0.426198	0.732899	6436	2533	2166	5109	3157	1602	3855
ENSMUSG00000003848.14	Nob1	1245.33	0.0611728	0.136664	0.447616	0.65443	0.863457	2991	869	906	1674	1398	750	1134
ENSMUSG00000003849.8	Nqo1	68.8716	-0.236858	0.326661	-0.725088	0.468398	0.760923	200	55	43	121	56	33	63
ENSMUSG00000003863.18	Ppfia3	3012.16	-0.303549	0.134427	-2.2581	0.0239394	0.151576	8692	2293	2330	4259	2986	1486	2500
ENSMUSG00000003865.16	Gys1	1096.48	-0.311568	0.135583	-2.29798	0.0215628	0.141227	3041	890	897	1301	993	578	1022
ENSMUSG00000003868.14	Ruvbl2	1298.63	0.0651031	0.138381	0.470461	0.638026	0.856479	3269	895	871	1773	1422	782	1247
ENSMUSG00000003872.9	Lin7b	255.842	-0.999682	0.197775	-5.05465	4.31e-07	1.62e-05	947	252	236	226	214	106	169
ENSMUSG00000003873.11	Bax	603.827	-0.162199	0.171121	-0.947861	0.3432	0.668686	1753	421	441	762	627	354	523
ENSMUSG00000003882.5	Il7r	0.120139	-1.23867	4.11482	-0.301027	0.763394	NA	2	0	0	0	0	0	0
ENSMUSG00000003923.14	Tfam	1306.88	-0.116424	0.132639	-0.87775	0.38008	0.698456	3144	1045	1036	1742	1211	704	1292
ENSMUSG00000003929.11	Zfp81	452.778	0.00160796	0.200779	0.0080086	0.99361	0.998498	994	373	316	763	409	224	460
ENSMUSG00000003934.5	Efnb3	277.212	0.526684	0.318811	1.65203	0.0985289	0.35417	680	154	98	524	445	179	183
ENSMUSG00000003948.17	Mmd	2900.93	0.219157	0.216424	1.01263	0.311237	0.641109	5348	1995	2276	3436	3042	1496	4102
ENSMUSG00000003949.16	Hlf	9696.66	-0.254837	0.130713	-1.9496	0.0512244	0.244894	24419	8131	8263	10712	9255	5073	9469
ENSMUSG00000003955.8	Fam162a	2563.18	-0.0610058	0.188003	-0.324494	0.745564	0.905205	7090	1787	1924	2725	2634	1768	2217
ENSMUSG00000003970.9	Rpl8	6847.08	0.0518369	0.151305	0.3426	0.731899	0.900251	17432	4600	4972	8806	7563	4422	5950
ENSMUSG00000003974.6	Grm3	143.404	1.01097	0.410799	2.46099	0.0138555	0.10478	230	68	55	265	318	97	70
ENSMUSG00000003992.15	Ssbp2	1979.58	0.356716	0.148081	2.40891	0.016	0.114989	4229	1219	1293	2861	1961	1340	2268
ENSMUSG00000004018.9	Fancl	236.456	0.818298	0.193343	4.23237	2.31e-05	0.000572337	350	154	125	359	274	175	287
ENSMUSG00000004031.13	Brinp2	6312.35	0.276923	0.123842	2.23611	0.0253448	0.157184	13658	4081	4260	8689	7586	4014	6255
ENSMUSG00000004032.10	Gstm5	1678.1	-0.132058	0.145138	-0.909878	0.362887	0.685776	4181	1291	1378	1842	1781	954	1589
ENSMUSG00000004035.12	Gstm7	629.17	0.305303	0.197264	1.54769	0.121698	0.398451	1377	344	468	737	715	418	742
ENSMUSG00000004038.9	Gstm3	0.104208	1.27509	4.19873	0.303686	0.761367	NA	0	0	0	1	0	0	0
ENSMUSG00000004040.16	Stat3	1596.3	0.0400183	0.12527	0.319457	0.74938	0.908026	4025	1089	1069	2292	1744	889	1598
ENSMUSG00000004043.14	Stat5a	52.1981	0.31769	0.378807	0.838659	0.401661	0.716762	114	40	26	95	64	34	36
ENSMUSG00000004044.9	Cavin1	146.922	0.320279	0.327996	0.976472	0.328831	0.657203	266	118	89	172	263	80	115
ENSMUSG00000004054.9	Map3k11	753.587	-0.205253	0.177422	-1.15687	0.247327	0.576039	2176	494	620	888	815	429	645
ENSMUSG00000004056.15	Akt2	1571.1	0.280271	0.138221	2.0277	0.0425911	0.21886	3690	911	967	2505	1843	950	1584
ENSMUSG00000004069.17	Dnaja3	6024.52	-0.0564406	0.121534	-0.4644	0.642361	0.857958	15009	4331	4679	7756	5946	3409	6091
ENSMUSG00000004070.15	Hmox2	4746.45	-0.168935	0.151143	-1.11772	0.263688	0.593411	12604	3468	3921	5104	5034	2721	4427
ENSMUSG00000004071.13	Cdip1	14709.1	-0.113353	0.147432	-0.768848	0.441983	0.744852	36688	11088	12124	15662	15854	8546	13952
ENSMUSG00000004085.14	Map3k20	323.919	0.727294	0.326061	2.23055	0.0257112	0.158708	560	174	148	953	310	182	273
ENSMUSG00000004096.9	Cwc15	1952.78	0.194108	0.135713	1.43029	0.152635	0.451189	4321	1256	1481	2596	2154	1266	1890
ENSMUSG00000004098.7	Col5a3	59.5339	0.045312	0.359462	0.126055	0.899688	0.967372	128	52	44	67	82	38	37
ENSMUSG00000004099.16	Dnmt1	1352.25	0.073605	0.14618	0.503522	0.614597	0.844583	3275	924	917	2207	1420	750	1261
ENSMUSG00000004100.12	Ppan	525.428	-0.163749	0.146772	-1.11567	0.264563	0.594609	1437	373	376	713	590	256	508
ENSMUSG00000004105.8	Angptl2	1383.22	0.862287	0.178517	4.83028	1.36e-06	4.56e-05	2437	718	653	1941	1964	1132	1454
ENSMUSG00000004110.17	Cacna1e	1935.37	0.259347	0.181094	1.43212	0.15211	0.450229	4171	1330	1110	3673	1894	1038	2098
ENSMUSG00000004113.18	Cacna1b	585.623	0.305043	0.204001	1.4953	0.134837	0.421259	1346	415	272	1054	633	341	606
ENSMUSG00000004127.12	Trmt10a	424.237	-0.244761	0.173008	-1.41473	0.157147	0.457668	1139	304	362	481	449	214	418
ENSMUSG00000004151.17	Etv1	1676.77	0.461326	0.301107	1.5321	0.125497	0.405012	2322	1246	894	4125	2021	628	1768
ENSMUSG00000004187.11	Kifc2	5200.76	-1.00546	0.146604	-6.85836	6.97e-12	5.73e-10	18736	4880	5269	4388	4422	2034	3642
ENSMUSG00000004207.14	Psap	98441.1	0.0830706	0.118612	0.700355	0.483706	0.770834	236270	65653	66952	135746	120487	53090	99201
ENSMUSG00000004221.16	Ikbkg	1527.83	0.0162984	0.134337	0.121325	0.903433	0.968773	3428	1164	1132	2168	1548	803	1613
ENSMUSG00000004231.15	Pax2	44.36	0.368571	0.387247	0.951772	0.341213	0.667272	110	26	21	82	40	31	46
ENSMUSG00000004233.14	Wars2	265.49	-0.0212506	0.1982	-0.107218	0.914616	0.971571	638	211	180	347	250	143	306
ENSMUSG00000004263.15	Atn1	684.593	-0.127592	0.165802	-0.769542	0.441572	0.744566	1775	529	507	753	760	377	679
ENSMUSG00000004264.17	Phb2	3538.25	-0.0559895	0.138991	-0.402828	0.687075	0.880926	9006	2403	2824	4281	3679	2045	3533
ENSMUSG00000004266.15	Ptpn6	14.491	1.15606	0.655946	1.76242	0.0779976	0.310947	32	4	2	32	18	10	21
ENSMUSG00000004267.16	Eno2	34719.3	-0.986116	0.153353	-6.43035	1.27e-10	8.74e-09	121942	35643	33757	35509	27380	14445	19399
ENSMUSG00000004268.11	Emg1	1364.89	0.184564	0.150439	1.22684	0.219884	0.542702	3200	865	988	1795	1475	922	1303
ENSMUSG00000004270.13	Lpcat3	158.092	0.512037	0.231357	2.21319	0.0268845	0.163761	308	93	87	297	206	94	149
ENSMUSG00000004285.12	Atp6v1f	3747.43	-0.182989	0.152514	-1.19982	0.230208	0.555844	10113	2753	3109	4186	3999	2207	3153
ENSMUSG00000004296.14	Il12b	0.317751	0.596192	4.19873	0.141993	0.887085	NA	1	0	0	0	0	1	0
ENSMUSG00000004317.14	Clcn5	673.93	0.35732	0.194373	1.83832	0.0660151	0.282834	1304	417	455	1046	643	377	917
ENSMUSG00000004319.15	Clcn3	7759.92	0.0204516	0.177674	0.115108	0.90836	0.970118	16411	6194	5795	11859	6695	3917	8928
ENSMUSG00000004328.15	Hif3a	49.6358	0.373995	0.580682	0.644063	0.519535	0.792101	46	35	43	67	114	11	45
ENSMUSG00000004341.8	Gpx6	0.544607	-0.136365	3.39869	-0.0401228	0.967995	NA	1	0	1	0	0	0	2
ENSMUSG00000004344.12	Gpx5	0	NA	NA	NA	NA	NA	0	0	0	0	0	0	0
ENSMUSG00000004347.17	Pde1c	1839.87	-0.641437	0.279775	-2.29269	0.0218661	0.142688	4241	1507	2136	2673	1239	555	1996
ENSMUSG00000004356.8	Utp20	552.207	0.159075	0.163535	0.972727	0.330689	0.65875	1271	384	373	815	517	342	592
ENSMUSG00000004359.16	Spic	0.330056	0.499902	4.10988	0.121634	0.903189	NA	1	0	0	0	2	0	0
ENSMUSG00000004360.9	9330159F19Rik	3380.96	0.0682261	0.155591	0.438496	0.661027	0.867038	7017	2678	2559	4428	3274	1831	3905
ENSMUSG00000004364.14	Cul3	4094.43	-0.144061	0.217857	-0.661264	0.508443	0.786061	8164	3730	3301	6460	3495	1706	4504
ENSMUSG00000004366.4	Sst	45.9574	0.896025	0.673266	1.33086	0.183234	0.493884	94	21	9	176	63	24	10
ENSMUSG00000004371.15	Il11	39.3422	-0.141929	0.387341	-0.36642	0.714052	0.892833	98	24	38	51	46	21	31
ENSMUSG00000004383.18	Large1	16297.8	-0.228411	0.137685	-1.65893	0.0971289	0.351648	40622	12465	14829	19564	14540	8578	16182
ENSMUSG00000004393.10	Ddx56	1705.28	-0.00151925	0.129393	-0.0117413	0.990632	0.998345	4336	1169	1210	2269	1932	956	1648
ENSMUSG00000004394.12	Tmed4	3509.14	0.0864491	0.122694	0.704593	0.481063	0.769706	8133	2515	2611	4487	3749	2203	3334
ENSMUSG00000004415.15	Col26a1	39.0434	-0.154061	0.448875	-0.343217	0.731436	0.900049	126	21	30	41	49	28	24
ENSMUSG00000004446.12	Bid	70.5782	0.142137	0.335318	0.423886	0.671649	0.872779	179	28	55	105	101	36	68
ENSMUSG00000004451.14	Ralb	2596.52	0.257106	0.167883	1.53146	0.125656	0.405276	6418	1536	1653	3485	2723	1823	2693
ENSMUSG00000004455.16	Ppp1cc	2430.51	-0.334882	0.140836	-2.37781	0.0174159	0.121828	6943	1838	2132	3019	2091	1316	2116
ENSMUSG00000004460.17	Dnajb11	3472.86	-0.0702254	0.136547	-0.514294	0.607047	0.840605	9044	2351	2730	4378	3465	2000	3471
ENSMUSG00000004462.7	Tbccd1	1237.25	-0.0454159	0.139204	-0.326253	0.744233	0.905201	3075	875	944	1523	1307	682	1298
ENSMUSG00000004473.10	Clec11a	322.626	0.332491	0.19717	1.68632	0.0917348	0.340123	757	193	189	521	328	223	323
ENSMUSG00000004500.9	Zfp324	268.571	-0.109502	0.212088	-0.516305	0.605642	0.839918	609	220	202	413	247	119	296
ENSMUSG00000004508.6	Gab2	643.486	-0.256474	0.149618	-1.71419	0.086493	0.330545	1736	464	533	881	688	305	568
ENSMUSG00000004530.12	Coro1c	10126.8	-0.053165	0.120104	-0.442658	0.658013	0.865538	25594	7315	7551	12879	10317	5672	10375
ENSMUSG00000004535.12	Tax1bp1	7330.31	-0.103095	0.162241	-0.635444	0.525139	0.795685	15644	5835	6124	10523	7343	3332	7731
ENSMUSG00000004540.7	Psg17	0.252872	-1.21114	4.13042	-0.293224	0.769351	NA	1	0	1	0	0	0	0
ENSMUSG00000004542.15	Psg19	0	NA	NA	NA	NA	NA	0	0	0	0	0	0	0
ENSMUSG00000004552.16	Ctse	2.12192	-0.152834	1.90792	-0.0801048	0.936154	NA	7	0	1	8	5	0	0
ENSMUSG00000004558.15	Ndrg2	8091.09	0.299182	0.200863	1.48948	0.136361	0.42379	21424	4510	4298	14183	7751	5437	8037
ENSMUSG00000004561.14	Mettl17	507.416	-0.126997	0.179241	-0.708525	0.478619	0.767687	1252	420	378	547	585	275	485
ENSMUSG00000004562.16	Arhgef40	882.614	-0.185614	0.182049	-1.01958	0.307926	0.637773	2651	609	604	1407	803	472	766
ENSMUSG00000004565.15	Pnpla6	1302.6	-0.413199	0.133575	-3.09339	0.00197886	0.0239084	3812	1059	1076	1655	1282	629	1045
ENSMUSG00000004567.16	Mcoln1	2054.51	0.0255284	0.125659	0.203156	0.839013	0.94559	5112	1362	1478	2966	2307	1132	1955
ENSMUSG00000004568.13	Arhgef18	2495.13	0.00720693	0.119215	0.0604532	0.951795	0.987113	6123	1740	1804	3598	2564	1369	2516
ENSMUSG00000004591.16	Pkn2	569.197	0.308258	0.183488	1.67999	0.0929601	0.342819	1062	427	362	909	583	310	680
ENSMUSG00000004609.11	Cd33	7.64765	0.998507	0.827481	1.20668	0.227554	NA	16	3	2	12	10	7	9
ENSMUSG00000004610.4	Etfb	276.158	0.258554	0.211747	1.22105	0.222067	0.544675	687	159	171	368	338	191	259
ENSMUSG00000004612.9	Nkg7	0.145867	1.27509	4.19873	0.303686	0.761367	NA	0	0	0	0	0	0	1
ENSMUSG00000004626.14	Stxbp2	824.844	0.304937	0.159103	1.9166	0.0552889	0.256392	1772	557	518	1025	963	537	925
ENSMUSG00000004630.18	Pcp2	178913	0.30498	0.167942	1.81599	0.0693723	0.289727	384630	109243	128699	201276	206332	122437	201239
ENSMUSG00000004631.15	Sgce	374.448	0.448508	0.240646	1.86377	0.0623544	0.274655	744	235	231	666	496	253	260
ENSMUSG00000004633.17	Chn2	2801.8	0.446364	0.23917	1.8663	0.0619987	0.273876	5304	1787	1397	6702	3342	1380	2474
ENSMUSG00000004637.15	Wwox	1544.98	-0.292157	0.140722	-2.07612	0.0378826	0.203817	4102	1262	1264	1745	1677	762	1403
ENSMUSG00000004642.13	Slbp	1860.36	-0.30942	0.141118	-2.19264	0.0283335	0.17012	4865	1548	1629	1977	1753	973	1778
ENSMUSG00000004651.6	Tyr	0	NA	NA	NA	NA	NA	0	0	0	0	0	0	0
ENSMUSG00000004654.6	Ghrhr	0.134993	1.27509	4.19873	0.303686	0.761367	NA	0	0	0	0	1	0	0
ENSMUSG00000004655.5	Aqp1	33.9032	0.597358	0.477554	1.25087	0.210982	0.531783	75	12	17	95	35	18	31
ENSMUSG00000004661.15	Arid3b	113.809	0.049295	0.240297	0.205142	0.837462	0.945423	280	77	76	167	142	60	105
ENSMUSG00000004665.10	Cnn2	49.2269	0.616607	0.350127	1.7611	0.0782221	0.311684	94	29	26	89	60	36	43
ENSMUSG00000004667.18	Polr2e	1498.28	-0.0772332	0.158331	-0.487796	0.625694	0.850953	4093	1049	1069	1967	1696	876	1251
ENSMUSG00000004668.14	Abca13	1.02485	0.758706	2.20024	0.344829	0.730223	NA	1	1	0	2	2	0	2
ENSMUSG00000004677.17	Myo9b	540.493	0.141884	0.184509	0.768982	0.441904	0.744852	1376	369	298	745	707	313	513
ENSMUSG00000004698.11	Hdac9	1376.68	0.322944	0.173677	1.85945	0.062964	0.275802	2539	1023	927	2155	1284	809	1645
ENSMUSG00000004707.14	Ly9	0.954326	1.49677	2.46356	0.607565	0.543476	NA	1	0	0	2	4	0	1
ENSMUSG00000004709.14	Cd244a	0	NA	NA	NA	NA	NA	0	0	0	0	0	0	0
ENSMUSG00000004730.15	Adgre1	11.4898	1.85076	0.702519	2.63446	0.00842722	0.0727977	12	4	2	27	18	9	14
ENSMUSG00000004748.5	Mtfp1	1648.66	-0.0723127	0.14951	-0.483663	0.628625	0.852727	3986	1220	1391	1801	1702	995	1575
ENSMUSG00000004768.14	Rab23	888.154	-0.201035	0.138799	-1.44839	0.147507	0.4433	2264	671	729	1178	859	437	889
ENSMUSG00000004771.12	Rab11a	4574.63	-0.367853	0.174937	-2.10277	0.0354861	0.196274	10773	4486	3898	5021	4201	2017	4749
ENSMUSG00000004788.11	Eif2b2	1797.2	0.0427314	0.139771	0.305724	0.759815	0.911581	4500	1287	1214	2302	2041	1074	1715
ENSMUSG00000004789.10	Dlst	10792.5	-0.0982797	0.116665	-0.842409	0.399559	0.714707	27068	7653	8695	14060	11239	5820	10410
ENSMUSG00000004791.7	Pgf	8.708	-0.0821126	0.810605	-0.101298	0.919314	NA	24	7	5	14	13	5	3
ENSMUSG00000004798.14	Ulk2	2362.72	-0.284138	0.166268	-1.70891	0.0874669	0.332376	5950	2126	1812	3234	1960	1104	2441
ENSMUSG00000004814.10	Ccl24	0.257681	1.98272	4.16778	0.475725	0.63427	NA	0	0	0	0	0	1	0
ENSMUSG00000004815.12	Dgkq	779.816	-0.265235	0.156662	-1.69304	0.0904485	0.338373	2086	656	597	871	855	398	706
ENSMUSG00000004821.1	Tmed11	0	NA	NA	NA	NA	NA	0	0	0	0	0	0	0
ENSMUSG00000004837.2	Grap	20.1135	-0.185064	0.561043	-0.329856	0.741508	0.904182	47	22	9	28	28	7	19
ENSMUSG00000004842.18	Pou1f1	1.54836	-1.24672	1.76874	-0.704865	0.480894	NA	5	2	1	1	2	0	2
ENSMUSG00000004843.7	Chmp2b	2345.42	0.0227663	0.130136	0.174943	0.861125	0.954205	5086	1823	1876	3033	2291	1330	2436
ENSMUSG00000004846.10	Plod3	631.439	0.308044	0.171841	1.7926	0.0730362	0.298709	1318	411	425	950	810	400	541
ENSMUSG00000004849.14	Ap1s1	4188.93	-0.0738204	0.159876	-0.461734	0.644272	0.858612	11095	2978	3214	4554	4481	2591	3949
ENSMUSG00000004864.13	Mapk13	9.00971	-0.146735	0.768018	-0.191057	0.848481	NA	24	6	8	14	4	6	9
ENSMUSG00000004865.16	Srpk1	1705.07	-0.382147	0.128194	-2.981	0.00287308	0.032314	4754	1490	1417	2118	1532	885	1376
ENSMUSG00000004872.15	Pax3	32.0439	0.640361	0.497924	1.28606	0.198422	0.515343	51	14	21	84	47	14	24
ENSMUSG00000004880.11	Lbr	115.107	0.281871	0.257327	1.09538	0.273351	0.604815	258	76	70	202	122	74	101
ENSMUSG00000004885.5	Crabp2	9.20425	-0.251826	0.816344	-0.30848	0.757717	NA	29	6	3	10	20	2	10
ENSMUSG00000004891.16	Nes	165.713	0.254289	0.321621	0.790648	0.429149	0.73492	260	122	130	297	251	69	128
ENSMUSG00000004892.13	Bcan	4385.21	-0.715332	0.602263	-1.18774	0.234935	0.562197	13586	3680	3990	3932	7605	1526	1741
ENSMUSG00000004894.10	Hapln2	143.36	-0.034261	0.256192	-0.133732	0.893615	0.965501	394	95	96	173	192	83	119
ENSMUSG00000004895.9	Prcc	3171.49	-0.13186	0.134804	-0.97816	0.327995	0.656466	8289	2318	2524	3697	3288	1801	3034
ENSMUSG00000004896.16	Rrnad1	555.612	-0.0814965	0.151877	-0.536595	0.591548	0.832469	1415	380	445	736	558	309	543
ENSMUSG00000004897.16	Hdgf	6242.24	0.186237	0.140256	1.32783	0.184233	0.494725	14390	4212	4230	7779	6684	3960	6918
ENSMUSG00000004902.7	Slc25a18	140.958	0.517808	0.40416	1.2812	0.200125	0.517976	306	64	53	435	209	57	80
ENSMUSG00000004929.12	Thop1	2557.53	-0.466294	0.137976	-3.37952	0.000726119	0.010801	7907	2129	2116	2801	2362	1322	2117
ENSMUSG00000004931.11	Apba3	499.105	-0.199242	0.173019	-1.15156	0.249503	0.578122	1365	376	378	576	583	265	439
ENSMUSG00000004933.17	Matk	321.975	0.0461719	0.273841	0.168608	0.866105	0.956009	847	253	164	355	496	182	270
ENSMUSG00000004934.14	Pias4	1434.38	-0.0994847	0.14365	-0.692551	0.488591	0.773837	3841	950	1083	1780	1641	757	1425
ENSMUSG00000004936.8	Map2k1	16068.9	-0.0020349	0.130613	-0.0155796	0.98757	0.996874	38663	11670	11673	19633	17786	8743	17307
ENSMUSG00000004937.6	Sgta	4709.51	0.0645223	0.138816	0.464804	0.642072	0.857958	11691	3067	3452	5920	5333	2845	4626
ENSMUSG00000004939.7	Nmrk2	2.61378	-2.46344	1.62726	-1.51386	0.130061	NA	16	1	4	4	2	0	0
ENSMUSG00000004945.15	Tmem242	2743.05	0.31464	0.145289	2.16561	0.0303409	0.178043	6074	1810	1720	3535	3066	1905	2887
ENSMUSG00000004947.15	Dtx2	484.594	0.135937	0.170481	0.797369	0.425236	0.732349	1222	294	323	680	580	295	456
ENSMUSG00000004948.12	Zp3	2.39874	0.685029	1.51538	0.45205	0.651233	NA	4	1	2	6	0	2	3
ENSMUSG00000004951.10	Hspb1	561.68	1.30108	0.308478	4.21776	2.47e-05	0.000605018	796	260	145	873	1243	406	493
ENSMUSG00000004952.13	Rasa4	1687.52	0.325456	0.136992	2.37572	0.0175146	0.122053	3846	1019	1003	2474	2065	1066	1738
ENSMUSG00000004961.7	Syt5	84.9269	-1.17897	0.39422	-2.99065	0.00278388	0.0315145	300	72	94	124	88	20	33
ENSMUSG00000004980.16	Hnrnpa2b1	18667.8	0.150765	0.151331	0.996263	0.319122	0.648066	37366	14117	13669	23157	22160	10138	20725
ENSMUSG00000004988.9	Fxyd4	6.36619	2.22423	1.05631	2.10566	0.0352341	NA	7	1	1	9	3	9	13
ENSMUSG00000004994.12	Ccdc130	404.853	0.0933845	0.177054	0.527434	0.597892	0.835337	947	275	305	499	483	253	365
ENSMUSG00000004996.9	Mri1	494.277	0.225591	0.171778	1.31327	0.189091	0.501163	1107	265	361	767	607	269	517
ENSMUSG00000005034.15	Prkacb	3186.59	0.0511719	0.140044	0.3654	0.714813	0.893291	7101	2401	2251	5098	3344	1659	3075
ENSMUSG00000005043.13	Sgsh	1019.91	-0.0226352	0.156259	-0.144857	0.884824	0.962157	2659	752	710	1382	941	634	977
ENSMUSG00000005045.16	Chd5	970.837	-0.946259	0.202079	-4.68261	2.83e-06	8.84e-05	3572	962	860	904	933	407	536
ENSMUSG00000005054.7	Cstb	1764.14	0.185006	0.16916	1.09367	0.274098	0.605608	3891	1231	1254	1920	2060	1124	1928
ENSMUSG00000005057.13	Sh2b2	69.2501	-0.700287	0.312543	-2.24061	0.0250513	0.155926	248	66	48	75	64	33	50
ENSMUSG00000005069.12	Pex5	4324.51	-0.229651	0.115762	-1.98383	0.0472748	0.233944	12007	3095	3242	5860	4803	2018	4091
ENSMUSG00000005078.16	Jkamp	4289.34	-0.0827427	0.135235	-0.611844	0.540641	0.804707	10667	3121	3394	5083	4376	2372	4491
ENSMUSG00000005087.17	Cd44	18.5064	0.280792	0.65572	0.428219	0.668491	0.870825	36	10	8	59	28	4	13
ENSMUSG00000005089.15	Slc1a2	2657.56	0.341806	0.25698	1.33009	0.183489	0.494245	5212	1619	1446	6541	3390	1170	2124
ENSMUSG00000005102.13	Eif2ak4	204.237	0.48174	0.281866	1.70911	0.0874308	0.332376	455	109	104	448	165	128	231
ENSMUSG00000005103.12	Wdr1	6770.84	-0.136649	0.118477	-1.15338	0.248755	0.577026	18225	4768	5107	9490	6869	3575	6348
ENSMUSG00000005107.13	Slc2a9	8.14226	0.356626	0.871872	0.409035	0.682514	NA	23	1	6	17	12	5	5
ENSMUSG00000005124.10	Ccn4	8.28746	0.248215	0.830133	0.299006	0.764935	NA	17	7	4	22	8	4	5
ENSMUSG00000005125.13	Ndrg1	281.24	0.55829	0.293105	1.90474	0.0568137	0.261026	488	180	132	607	456	138	213
ENSMUSG00000005131.4	4930550C14Rik	3.77909	0.269396	1.2677	0.212509	0.83171	NA	13	3	0	4	5	4	2
ENSMUSG00000005142.10	Man2b1	1587.83	0.500116	0.269831	1.85344	0.0638188	0.27754	2887	554	1241	2617	2613	796	1623
ENSMUSG00000005148.8	Klf5	30.9304	1.48333	0.43198	3.4338	0.000595186	0.00922334	40	9	11	54	53	24	39
ENSMUSG00000005150.16	Wdr83	769.827	0.0232091	0.156783	0.148033	0.882317	0.96175	1941	485	565	1018	945	422	737
ENSMUSG00000005161.15	Prdx2	17493.8	0.0811353	0.145744	0.556698	0.577734	0.82453	43022	11277	12830	20961	19786	10588	18217
ENSMUSG00000005198.15	Polr2a	3500.96	0.109397	0.156969	0.696934	0.485844	0.772166	7693	2270	2644	5901	3443	1820	3692
ENSMUSG00000005202.2	Shbg	0.250075	1.74038	4.19482	0.414887	0.678224	NA	0	0	0	1	0	0	1
ENSMUSG00000005204.12	Senp3	4005.39	-0.0554226	0.128507	-0.43128	0.666265	0.869863	10329	2870	2995	5035	4286	2340	3720
ENSMUSG00000005220.10	Corin	2271.41	0.102061	0.202593	0.503773	0.614421	0.844511	4277	2015	1641	3140	1972	1193	2777
ENSMUSG00000005225.15	Plekha8	1010.42	0.169061	0.158491	1.06669	0.286111	0.617464	2167	692	705	1379	1064	546	1245
ENSMUSG00000005232.11	G6pc2	0	NA	NA	NA	NA	NA	0	0	0	0	0	0	0
ENSMUSG00000005233.16	Spc25	2.30489	-0.492536	1.44712	-0.340357	0.733588	NA	5	1	4	2	1	1	3
ENSMUSG00000005237.14	Dnah2	14.4706	0.578069	0.618349	0.934859	0.349861	0.674808	33	9	5	20	20	12	13
ENSMUSG00000005251.15	Ripk4	22.825	0.299492	0.57475	0.521083	0.602309	0.838063	44	21	7	50	34	9	18
ENSMUSG00000005262.13	Ufd1	1764.49	0.229169	0.131097	1.74809	0.080448	0.317034	3687	1198	1199	2620	1908	988	2012
ENSMUSG00000005267.13	Zfp287	219.441	-0.451761	0.18626	-2.42543	0.0152902	0.111833	611	193	191	273	204	103	177
ENSMUSG00000005268.20	Prlr	48.1897	0.519741	0.39502	1.31573	0.188263	0.499725	99	29	22	99	72	28	35
ENSMUSG00000005299.6	Letm1	5655.47	0.05273	0.118975	0.443201	0.65762	0.865329	13527	3910	4218	7398	6071	3360	5569
ENSMUSG00000005312.15	Ubqln1	8696.02	-0.167167	0.133533	-1.25188	0.210614	0.531493	20436	7109	7052	12180	8294	4215	8570
ENSMUSG00000005320.9	Fgfr4	0.931514	0.615227	2.33077	0.263959	0.791811	NA	1	1	0	1	1	0	3
ENSMUSG00000005338.13	Cadm3	8339.79	0.209234	0.206313	1.01416	0.310508	0.640229	18961	5136	4613	18377	9789	3825	7470
ENSMUSG00000005339.10	Fcer1a	0	NA	NA	NA	NA	NA	0	0	0	0	0	0	0
ENSMUSG00000005354.16	Txn2	5181.72	0.0688944	0.150637	0.457355	0.647416	0.860666	12956	3334	3941	6434	5327	3376	5040
ENSMUSG00000005355.9	Casp14	0	NA	NA	NA	NA	NA	0	0	0	0	0	0	0
ENSMUSG00000005357.9	Slc1a6	71166.2	0.2467	0.114399	2.15649	0.0310454	0.180367	160330	42870	47265	107822	79321	41361	78678
ENSMUSG00000005360.14	Slc1a3	3126.73	0.45932	0.259394	1.77075	0.0766031	0.307522	5481	1872	1785	8068	3312	1456	2920
ENSMUSG00000005362.14	Crbn	1360.1	-0.203342	0.180891	-1.12411	0.260966	0.590892	3186	1162	1022	2031	1247	579	1483
ENSMUSG00000005364.11	Il5ra	0.312942	-1.80148	4.09177	-0.440269	0.659742	NA	2	0	1	0	0	0	0
ENSMUSG00000005370.4	Msh6	740.905	-0.164073	0.199767	-0.821321	0.411464	0.722008	1838	545	602	1279	615	353	693
ENSMUSG00000005371.15	Fbxo11	2722.31	-0.244336	0.20617	-1.18512	0.23597	0.563562	6078	2412	2168	4298	2304	1096	2937
ENSMUSG00000005373.13	Mlxipl	8.12276	-0.0735936	0.785577	-0.0936809	0.925363	NA	20	6	5	9	12	3	10
ENSMUSG00000005374.13	Tbl2	1291.78	-0.218974	0.140913	-1.55397	0.120192	0.395489	3572	970	990	1760	1158	677	1257
ENSMUSG00000005378.17	Bud23	996.283	0.272328	0.149492	1.82169	0.0685026	0.287989	2281	609	653	1374	1192	650	982
ENSMUSG00000005397.8	Nid1	1000.04	1.08911	0.268394	4.0579	4.95e-05	0.00108449	1384	525	500	1763	1558	912	612
ENSMUSG00000005410.6	Mcm5	149.449	0.240385	0.245205	0.980343	0.326917	0.655286	385	76	91	261	173	91	137
ENSMUSG00000005413.8	Hmox1	17.4879	1.14415	0.554246	2.06433	0.0389862	0.207563	30	5	6	34	24	11	27
ENSMUSG00000005417.17	Mprip	35666.5	0.641808	0.157928	4.06392	4.83e-05	0.0010627	55337	24646	19526	59392	43558	21813	41755
ENSMUSG00000005442.13	Cic	7449.15	0.0897883	0.122757	0.731433	0.464515	0.758077	18034	4877	5360	10554	7653	4396	7661
ENSMUSG00000005447.12	Pafah1b3	753.043	0.11135	0.166881	0.667243	0.504617	0.784228	1824	480	553	918	781	474	824
ENSMUSG00000005465.9	Il27ra	1.01254	1.44568	2.2841	0.632932	0.526778	NA	1	1	0	2	0	1	2
ENSMUSG00000005469.10	Prkaca	6723.14	-0.244445	0.136706	-1.7881	0.0737593	0.300499	19669	4635	5299	8188	7029	3536	6201
ENSMUSG00000005470.8	Asf1b	3.652	1.1323	1.23061	0.920118	0.357511	NA	5	0	3	7	7	2	4
ENSMUSG00000005474.9	Myl10	0.25471	-1.21617	4.1299	-0.29448	0.768391	NA	1	1	0	0	0	0	0
ENSMUSG00000005481.18	Ddx39	273.863	-0.142824	0.210265	-0.679258	0.496974	0.780009	781	218	175	335	294	166	229
ENSMUSG00000005483.10	Dnajb1	2752.86	0.147016	0.207685	0.707879	0.47902	0.768018	6247	1993	1981	2843	2434	1849	3472
ENSMUSG00000005493.15	Msh4	1.64717	-0.186575	1.77121	-0.105338	0.916108	NA	2	1	2	1	3	0	3
ENSMUSG00000005501.14	Usp40	251.404	0.377994	0.192223	1.96643	0.0492487	0.239397	472	191	149	381	297	153	260
ENSMUSG00000005503.8	Evx1	1.47174	1.3838	2.20461	0.627684	0.530211	NA	5	0	0	5	1	2	0
ENSMUSG00000005505.12	Kbtbd4	1282.18	-0.271692	0.141818	-1.91578	0.0553927	0.25644	3515	967	1064	1617	1140	657	1275
ENSMUSG00000005506.16	Celf1	10469.4	0.318735	0.137953	2.31046	0.0208625	0.138188	21658	6826	6494	16423	10862	6004	12771
ENSMUSG00000005510.9	Ndufs3	6880.05	0.0794599	0.151586	0.524189	0.600147	0.836945	16305	4591	5318	8002	7097	4296	7423
ENSMUSG00000005514.14	Por	1509.89	0.0534154	0.154356	0.346052	0.729304	0.899581	3993	974	984	2073	1834	877	1379
ENSMUSG00000005533.10	Igf1r	5140.44	0.430866	0.124882	3.45017	0.000560225	0.00877631	10164	2988	3401	8389	5891	3262	5365
ENSMUSG00000005534.10	Insr	1477.01	0.0927435	0.176827	0.524487	0.59994	0.836895	3097	1092	1026	2634	1587	704	1443
ENSMUSG00000005540.10	Fcer2a	114.538	0.682634	0.26335	2.59212	0.00953871	0.0795892	218	62	56	182	116	80	160
ENSMUSG00000005547.14	Cyp2a5	1.66991	-3.11461	2.15392	-1.44602	0.148171	NA	2	4	4	0	0	0	0
ENSMUSG00000005553.14	Atp4a	1.16803	-1.35102	2.27344	-0.594262	0.552337	NA	5	2	0	2	2	0	0
ENSMUSG00000005566.14	Trim28	7756.74	0.0189042	0.109887	0.172032	0.863412	0.954839	18727	5330	5639	10908	8616	4152	7798
ENSMUSG00000005575.16	Ube2m	8068.1	-0.187827	0.153389	-1.22451	0.220759	0.543355	23577	5387	6173	10129	8998	4433	6860
ENSMUSG00000005580.11	Adcy9	481.168	-0.329339	0.2286	-1.44068	0.149676	0.44613	1284	370	443	759	320	243	423
ENSMUSG00000005583.16	Mef2c	5491.2	0.16104	0.187411	0.859285	0.390183	0.706851	10759	4263	3767	7601	5383	2788	7210
ENSMUSG00000005609.16	Ctr9	2328.37	0.0707219	0.127369	0.555252	0.578722	0.824958	5260	1613	1754	3405	2370	1274	2449
ENSMUSG00000005610.17	Eif4g2	20988.1	0.130373	0.148256	0.879376	0.379197	0.697973	42946	16249	14692	29850	21391	11144	24290
ENSMUSG00000005611.15	Mrvi1	18.8212	0.195416	0.649951	0.300663	0.763671	0.913087	25	20	14	25	36	7	10
ENSMUSG00000005615.15	Pcyt1a	2434.66	0.0844086	0.130046	0.649069	0.516294	0.791047	5350	1733	1850	3306	2508	1353	2657
ENSMUSG00000005621.11	Zfp592	909.449	0.123743	0.173011	0.715235	0.474464	0.764823	2287	597	565	1566	932	530	832
ENSMUSG00000005625.15	Psmd4	5356.9	0.0993882	0.128247	0.774972	0.438356	0.741837	12734	3585	3820	7308	6335	3144	5010
ENSMUSG00000005628.12	Tmod4	8.94465	-0.763302	0.943012	-0.80943	0.418268	NA	37	8	5	7	17	4	1
ENSMUSG00000005640.11	Insrr	33.3117	-1.08371	0.477269	-2.27066	0.0231677	0.148174	142	32	29	26	14	20	22
ENSMUSG00000005649.17	Cabp5	0.760629	0.90374	2.51906	0.358761	0.719774	NA	1	0	1	1	0	1	1
ENSMUSG00000005656.9	Snx6	1324.31	-0.130568	0.15172	-0.860585	0.389466	0.706284	3299	1130	949	1620	1234	725	1378
ENSMUSG00000005667.8	Mthfd2	408.362	0.418079	0.185171	2.2578	0.023958	0.151627	802	268	274	505	517	303	375
ENSMUSG00000005672.12	Kit	675.857	0.374692	0.203915	1.83749	0.0661376	0.282962	1483	400	370	1401	750	386	623
ENSMUSG00000005674.9	Tomm40l	3018.9	0.389053	0.125459	3.10104	0.0019284	0.0233881	6508	1730	1846	4370	3674	1882	3421
ENSMUSG00000005677.14	Nr1i3	3.59474	1.33225	1.19666	1.11331	0.265576	NA	4	1	2	11	5	2	3
ENSMUSG00000005681.12	Apoa2	87.2777	8.07763	0.976684	8.27047	1.33e-16	1.77e-14	1	0	1	165	186	66	190
ENSMUSG00000005682.9	Pan2	1151.69	0.140658	0.146593	0.959512	0.337301	0.663707	2623	760	863	1469	1184	714	1254
ENSMUSG00000005683.8	Cs	18375.9	-0.117478	0.113925	-1.03119	0.302453	0.632341	46173	13813	14511	23784	17825	10011	18178
ENSMUSG00000005686.17	Ampd3	467.639	-0.374935	0.17655	-2.12368	0.0336969	0.190243	1236	397	410	669	383	219	406
ENSMUSG00000005687.14	Bcas2	4280.34	0.0479734	0.139473	0.343962	0.730875	0.900049	9857	2957	3485	5106	4387	2617	4402
ENSMUSG00000005696.11	Sh2d1a	0	NA	NA	NA	NA	NA	0	0	0	0	0	0	0
ENSMUSG00000005698.15	Ctcf	2097.85	0.278463	0.127359	2.18645	0.0287828	0.171762	4248	1375	1453	3172	2307	1203	2351
ENSMUSG00000005699.16	Pard6a	1015.2	-0.452605	0.146119	-3.09752	0.00195149	0.0236319	3201	806	810	1189	994	505	834
ENSMUSG00000005705.10	Agrp	9.41389	-0.186161	0.747307	-0.249109	0.803277	0.930634	34	3	6	16	12	4	9
ENSMUSG00000005716.16	Pvalb	135683	-0.180331	0.167901	-1.07403	0.282808	0.61417	342391	106534	115669	129470	141148	77408	134277
ENSMUSG00000005718.8	Tfap4	68.0079	-0.345601	0.307215	-1.12495	0.260611	0.590892	188	54	62	72	71	40	47
ENSMUSG00000005732.14	Ranbp1	1159.37	-0.281549	0.150303	-1.87321	0.0610396	0.271233	3148	909	1033	1277	1093	687	936
ENSMUSG00000005763.15	Cd247	47.0321	-0.590754	0.424893	-1.39036	0.16442	0.467328	162	30	50	37	42	33	26
ENSMUSG00000005774.12	Rfx5	649.677	0.0468123	0.161058	0.290655	0.771315	0.915893	1467	517	439	875	785	351	608
ENSMUSG00000005779.12	Psmb4	5484.6	-0.00151418	0.13692	-0.0110589	0.991176	0.998469	13805	3911	3965	6670	6249	3242	5180
ENSMUSG00000005800.3	Mmp8	1.78322	1.13628	1.6187	0.701972	0.482697	NA	1	1	2	3	1	1	3
ENSMUSG00000005802.12	Slc30a4	1408.89	-0.418621	0.241503	-1.7334	0.0830252	0.322546	3214	1407	1154	1852	1098	509	1694
ENSMUSG00000005803.14	Sqor	14.5643	0.150247	0.661091	0.227272	0.820213	0.937699	28	8	9	39	19	3	15
ENSMUSG00000005804.14	Bloc1s6	1080.46	-0.258405	0.168281	-1.53556	0.124647	0.403549	2630	900	914	1284	996	501	1191
ENSMUSG00000005813.12	Metap1	2724.68	-0.0439529	0.141088	-0.311529	0.755399	0.910065	6678	2041	2089	3277	2591	1591	2895
ENSMUSG00000005823.9	Gpr108	1609.41	0.238795	0.166153	1.4372	0.150662	0.447749	3587	996	1133	2159	2132	1006	1437
ENSMUSG00000005824.7	Tnfsf14	0	NA	NA	NA	NA	NA	0	0	0	0	0	0	0
ENSMUSG00000005836.10	Gata6	0.698011	-0.367741	2.4888	-0.147758	0.882534	NA	2	0	1	1	1	0	1
ENSMUSG00000005846.12	Rsl1d1	2287.56	0.122026	0.121573	1.00372	0.315513	0.644607	4969	1621	1667	3292	2461	1266	2404
ENSMUSG00000005864.7	Cnga2	1.01502	2.88325	2.55557	1.12822	0.259227	NA	0	1	0	4	0	1	1
ENSMUSG00000005871.15	Apc	2977.8	0.0303851	0.175284	0.173348	0.862378	0.954296	6257	2334	2231	4850	2681	1480	3214
ENSMUSG00000005873.6	Reep5	724.839	0.685401	0.279531	2.45197	0.0142076	0.106733	1354	362	311	1980	927	381	572
ENSMUSG00000005881.13	Ergic3	2999.83	0.0240616	0.146919	0.163775	0.869908	0.957596	7712	2047	2110	3743	3493	1805	2774
ENSMUSG00000005882.18	Uqcc1	1830.76	0.0236071	0.162416	0.14535	0.884435	0.96214	4477	1500	1212	2565	1783	1186	1526
ENSMUSG00000005883.15	Spo11	0.899546	-1.69542	2.80253	-0.604962	0.545204	NA	4	2	0	0	2	0	0
ENSMUSG00000005886.14	Ncoa2	5418.65	0.0663347	0.181356	0.365771	0.714536	0.893189	11778	4109	3973	8996	4450	2929	5844
ENSMUSG00000005891.7	Prl4a1	3.07237	1.48252	1.43341	1.03426	0.301013	NA	2	1	3	1	1	3	8
ENSMUSG00000005892.4	Trh	0.195063	-0.0416948	4.1411	-0.0100685	0.991967	NA	1	0	0	0	1	0	0
ENSMUSG00000005893.14	Nr2c2	2686.37	-0.160901	0.163391	-0.98476	0.324742	0.653655	6170	2312	2093	4056	2399	1275	2654
ENSMUSG00000005897.14	Nr2c1	377.653	0.137293	0.180706	0.759759	0.447399	0.747605	785	251	281	593	429	181	419
ENSMUSG00000005899.14	Smpd4	925.96	0.308703	0.135806	2.27312	0.0230192	0.147463	2040	571	570	1493	1053	555	971
ENSMUSG00000005907.14	Pex1	541.518	0.00826592	0.15152	0.0545532	0.956494	0.989191	1246	404	405	810	551	290	524
ENSMUSG00000005917.15	Otx1	3.72941	0.571783	1.24581	0.458965	0.646259	NA	7	3	1	5	10	2	1
ENSMUSG00000005936.19	Kctd20	2808.88	-0.13325	0.13621	-0.978267	0.327942	0.656466	6950	2176	2291	3341	2620	1559	2897
ENSMUSG00000005947.11	Itgae	5.72796	-0.898085	1.03452	-0.868117	0.38533	NA	23	3	6	7	9	2	1
ENSMUSG00000005949.9	Ctns	238.481	0.104707	0.197791	0.529382	0.596541	0.834734	543	170	164	300	306	132	237
ENSMUSG00000005950.14	P2rx5	7.14122	0.308033	0.990913	0.310858	0.755909	NA	20	2	5	16	11	5	1
ENSMUSG00000005951.13	Shpk	140.276	-0.239952	0.232856	-1.03047	0.302787	0.632449	397	101	115	161	127	82	134
ENSMUSG00000005952.15	Trpv1	0.520717	-1.59289	3.35207	-0.475196	0.634647	NA	3	1	0	0	0	0	1
ENSMUSG00000005958.15	Ephb3	538.706	1.03721	0.911656	1.13772	0.255237	0.585651	876	221	184	595	1796	308	163
ENSMUSG00000005968.14	Tuft1	633.382	-0.52772	0.161705	-3.26347	0.00110056	0.014909	1896	539	572	678	505	311	585
ENSMUSG00000005973.6	Rcn1	37.995	0.396163	0.442249	0.89579	0.370365	0.69114	88	19	21	79	56	22	24
ENSMUSG00000005980.15	Dnase1	0.601091	3.13689	3.2543	0.963921	0.335086	NA	0	0	0	2	1	1	0
ENSMUSG00000005981.11	Trap1	6994.18	0.0727679	0.116649	0.623821	0.532745	0.800283	16703	4662	5101	10176	7543	3997	6796
ENSMUSG00000005982.14	Naa60	3948.58	-0.152394	0.143751	-1.06012	0.289088	0.620121	10837	2874	3056	4558	4057	2314	3634
ENSMUSG00000005983.15	1700037C18Rik	211.237	0.316091	0.248644	1.27126	0.203636	0.521621	532	128	112	289	269	155	181
ENSMUSG00000005986.16	Ankrd13d	1250.46	-0.950673	0.138714	-6.85349	7.21e-12	5.9e-10	4263	1204	1265	1188	1062	493	836
ENSMUSG00000005994.14	Tyrp1	1.6971	2.61745	1.88945	1.3853	0.165961	NA	0	1	1	6	1	1	2
ENSMUSG00000006005.18	Tpr	5994.14	0.261023	0.161148	1.61977	0.105281	0.367402	11410	3781	4378	8850	7254	2991	7243
ENSMUSG00000006007.14	Pdc	0	NA	NA	NA	NA	NA	0	0	0	0	0	0	0
ENSMUSG00000006010.14	Odr4	4658.97	-0.409503	0.163466	-2.50513	0.0122405	0.0959377	11409	4528	4022	5023	4342	2058	4641
ENSMUSG00000006014.16	Prg4	17.0832	0.600319	0.566125	1.0604	0.288962	0.620121	35	9	10	18	19	17	17
ENSMUSG00000006019.15	Dhx34	438.095	0.43203	0.173553	2.48932	0.0127987	0.0990006	994	229	249	677	554	287	456
ENSMUSG00000006021.5	Kptn	513.441	0.427188	0.153297	2.78668	0.00532512	0.0520997	1071	312	302	770	631	337	534
ENSMUSG00000006024.13	Napa	7977.28	-0.0691325	0.128605	-0.537558	0.590882	0.832053	20231	5631	6254	9679	8608	4527	7699
ENSMUSG00000006050.12	Sra1	1535.71	0.045333	0.156286	0.290065	0.771767	0.915969	3812	1043	1128	1776	1735	946	1530
ENSMUSG00000006056.13	Calcoco2	0	NA	NA	NA	NA	NA	0	0	0	0	0	0	0
ENSMUSG00000006057.15	Atp5g1	9570.62	0.00687931	0.154078	0.0446481	0.964388	0.990868	24189	6649	7561	11735	9220	6557	8285
ENSMUSG00000006058.10	Snf8	1288.73	-0.0448975	0.138615	-0.3239	0.746014	0.905342	3316	919	965	1719	1321	771	1155
ENSMUSG00000006095.12	Tbcb	3183.16	-0.181168	0.141454	-1.28076	0.200278	0.518045	8726	2350	2523	3658	3262	1837	2881
ENSMUSG00000006127.9	Inpp5k	1689.42	-0.271239	0.126853	-2.13822	0.0324991	0.186241	4541	1355	1391	2018	1572	892	1593
ENSMUSG00000006134.4	Crkl	7575.94	-0.19646	0.130507	-1.50535	0.132233	0.416535	19158	6037	6385	9100	6663	4192	7480
ENSMUSG00000006143.12	Upk3bl	0.208416	1.67299	4.19598	0.398712	0.690106	NA	0	0	0	2	0	0	0
ENSMUSG00000006154.13	Eps8l1	47.5646	-0.109344	0.51143	-0.213801	0.830702	0.942076	167	23	31	97	19	31	44
ENSMUSG00000006169.20	Clint1	2786.56	-0.00224555	0.14644	-0.0153343	0.987765	0.996874	6378	2057	2150	4355	2578	1494	2754
ENSMUSG00000006179.9	Prss16	119.241	-1.77615	0.283429	-6.26667	3.69e-10	2.32e-08	566	101	157	78	63	34	68
ENSMUSG00000006191.17	Cdkal1	472.492	0.328953	0.175998	1.86907	0.0616128	0.272911	989	291	307	835	474	280	508
ENSMUSG00000006200.3	Rhox6	0	NA	NA	NA	NA	NA	0	0	0	0	0	0	0
ENSMUSG00000006204.7	Cdcp3	7.08042	0.879047	0.847131	1.03768	0.299421	NA	8	6	4	15	8	5	5
ENSMUSG00000006205.13	Htra1	22517.1	0.369053	0.129067	2.85938	0.00424466	0.0437195	47002	12771	15449	32445	27324	14260	23893
ENSMUSG00000006215.12	Zbtb17	1073.84	0.122994	0.166408	0.739113	0.459839	0.755886	2748	737	676	1429	1112	719	1033
ENSMUSG00000006216.10	Clcnkb	0.567826	1.57467	3.04188	0.517665	0.604692	NA	1	0	0	1	0	1	1
ENSMUSG00000006218.4	Fam131c	51.92	-0.302518	0.366803	-0.824741	0.409519	0.720707	171	40	31	83	45	29	39
ENSMUSG00000006219.12	Fblim1	16.262	1.12209	0.594237	1.88829	0.0589876	0.266135	18	11	7	19	25	11	24
ENSMUSG00000006221.7	Hspb7	35.1638	4.6227	0.718612	6.43282	1.25e-10	8.64e-09	7	2	1	131	45	43	23
ENSMUSG00000006235.6	Epor	802.707	-0.312349	0.157067	-1.98864	0.0467413	0.23288	2297	594	689	893	760	435	744
ENSMUSG00000006241.16	Ccdc159	175.255	0.115293	0.234838	0.490947	0.623464	0.850055	456	116	113	221	190	125	155
ENSMUSG00000006262.15	Mob1b	1376.9	-0.0969004	0.178111	-0.544047	0.586409	0.829723	2847	1193	1151	1926	1239	659	1467
ENSMUSG00000006269.7	Atp6v1b1	8.48915	-4.7177	1.31006	-3.60114	0.000316824	NA	24	16	19	0	2	0	0
ENSMUSG00000006270.7	Vax1	0.317751	0.596192	4.19873	0.141993	0.887085	NA	1	0	0	0	0	1	0
ENSMUSG00000006273.14	Atp6v1b2	25687	-0.0358287	0.112263	-0.319149	0.749614	0.908026	61133	18556	20131	34014	26833	13900	25867
ENSMUSG00000006276.10	Eps15l1	2106.22	-0.145654	0.120541	-1.20833	0.226919	0.551612	5268	1583	1675	2801	2249	1070	1971
ENSMUSG00000006281.8	Tep1	402.863	0.167951	0.171918	0.976924	0.328607	0.657089	836	290	280	640	425	210	439
ENSMUSG00000006288.8	Ttc5	1845.13	-0.109058	0.147049	-0.741639	0.458306	0.754901	5033	1317	1375	2199	1869	1091	1774
ENSMUSG00000006289.14	Osgep	1295.75	0.18698	0.15766	1.18597	0.235636	0.56339	2818	831	1009	1547	1515	819	1326
ENSMUSG00000006299.13	Aamp	4488.96	-0.0277312	0.136544	-0.203094	0.839061	0.94559	11560	3178	3236	5649	5145	2601	4104
ENSMUSG00000006301.17	Tmbim1	136.707	0.745256	0.306688	2.43002	0.0150981	0.110942	264	69	52	276	239	80	108
ENSMUSG00000006304.14	Arpc2	6608.03	-0.046513	0.135916	-0.342218	0.732187	0.900464	15078	4933	5399	8152	6779	3507	7081
ENSMUSG00000006307.16	Kmt2b	1525.41	-0.00531393	0.170354	-0.0311934	0.975115	0.992789	4100	1073	1034	1729	1656	960	1507
ENSMUSG00000006310.10	Zbtb32	1.41224	-0.340662	2.00815	-0.16964	0.865293	NA	3	0	3	1	0	1	2
ENSMUSG00000006311.8	Etv2	0.104208	1.27509	4.19873	0.303686	0.761367	NA	0	0	0	1	0	0	0
ENSMUSG00000006313.5	Upk1a	10.0072	0.18037	0.749458	0.240667	0.809813	0.933617	31	3	6	12	17	6	9
ENSMUSG00000006315.9	Tmem147	4292.73	0.00830384	0.167854	0.0494708	0.960544	0.99025	11047	3014	3159	4615	4455	2790	4334
ENSMUSG00000006333.14	Rps9	5886.49	0.0900203	0.139782	0.644004	0.519573	0.792101	14478	3984	4208	7376	6476	3769	5594
ENSMUSG00000006335.16	Tfpt	695.105	0.173269	0.182315	0.950385	0.341917	0.667516	1681	439	500	817	741	497	679
ENSMUSG00000006342.15	Susd2	53.555	0.426657	0.418523	1.01943	0.307997	0.637773	134	33	18	110	77	33	36
ENSMUSG00000006344.17	Ggt5	8.79148	0.474192	0.81458	0.582131	0.560479	NA	18	3	5	20	18	3	6
ENSMUSG00000006345.10	Ggt1	179.147	0.229077	0.24969	0.917448	0.358908	0.681956	495	89	98	252	182	109	235
ENSMUSG00000006356.10	Crip2	91.9097	0.331673	0.359568	0.922421	0.356309	0.679526	171	69	53	175	144	46	58
ENSMUSG00000006360.11	Crip1	14.772	0.380678	0.846085	0.449928	0.652762	0.86316	7	29	10	9	24	5	9
ENSMUSG00000006362.16	Cbfa2t3	1218.77	0.269213	0.143866	1.87127	0.0613071	0.272091	3020	684	674	2006	1364	691	1392
ENSMUSG00000006369.14	Fbln1	47.6459	0.560318	0.465353	1.20407	0.228562	0.553648	96	28	20	98	89	26	25
ENSMUSG00000006373.10	Pgrmc1	898.294	-0.283904	0.214332	-1.3246	0.185304	0.495787	2483	792	559	1460	1019	394	658
ENSMUSG00000006378.15	Gcat	113.122	0.023978	0.2548	0.0941051	0.925026	0.974968	284	77	87	133	104	79	110
ENSMUSG00000006386.15	Tek	71.2708	0.11863	0.301316	0.393707	0.693797	0.883425	133	58	57	108	79	35	69
ENSMUSG00000006389.13	Mpl	0.387443	-0.435685	4.18135	-0.104197	0.917013	NA	0	1	1	0	0	0	0
ENSMUSG00000006390.15	Elovl1	140.342	-0.145756	0.348358	-0.41841	0.675648	0.875057	347	71	141	188	218	64	89
ENSMUSG00000006392.16	Med8	1198.85	-0.30133	0.1605	-1.87745	0.060457	0.26953	3118	965	1109	1274	1001	661	1177
ENSMUSG00000006395.16	Hyi	122.728	0.0143847	0.313834	0.0458351	0.963442	0.99084	358	76	66	226	164	64	79
ENSMUSG00000006398.15	Cdc20	338.675	-1.31021	0.3112	-4.21017	2.55e-05	0.000620886	1086	218	575	280	244	95	230
ENSMUSG00000006403.13	Adamts4	6328.59	0.128217	0.163692	0.783281	0.433462	0.737745	13764	3697	4313	11377	7644	2669	7167
ENSMUSG00000006411.12	Nectin4	83.3392	-1.10072	0.306625	-3.58979	0.000330946	0.00558928	342	74	74	101	73	29	43
ENSMUSG00000006412.10	Pfdn2	2145.18	-0.0728663	0.141819	-0.513798	0.607393	0.840763	5865	1393	1590	2906	2328	1207	1968
ENSMUSG00000006418.17	Rnf114	1993.59	-0.211367	0.137216	-1.5404	0.123463	0.402313	5444	1455	1664	2501	1880	1132	1758
ENSMUSG00000006423.15	C330007P06Rik	2315.19	-0.016746	0.155199	-0.1079	0.914075	0.971423	4984	1788	1865	3114	2232	1177	2599
ENSMUSG00000006435.16	Neurl1a	1443.96	-0.701071	0.180969	-3.87398	0.000107072	0.00215112	4893	1321	1196	1903	1219	647	910
ENSMUSG00000006442.10	Srm	1622.37	0.0667559	0.179258	0.372401	0.709595	0.891179	4286	1048	1154	1907	1636	1122	1575
ENSMUSG00000006445.3	Epha2	18.0845	0.408599	0.559988	0.729656	0.4656	0.758758	33	13	12	17	29	12	17
ENSMUSG00000006456.10	Rbm14	1183.29	-0.0725467	0.129847	-0.558709	0.57636	0.824116	2849	863	963	1526	1217	647	1155
ENSMUSG00000006457.4	Actn3	38.4814	-0.437146	0.496619	-0.880244	0.378727	0.697527	137	24	33	54	37	26	13
ENSMUSG00000006462.6	A530013C23Rik	0.239201	1.73713	4.19492	0.414103	0.678799	NA	0	0	0	1	1	0	0
ENSMUSG00000006463.13	Zdhhc24	1415.17	-0.434722	0.142522	-3.05021	0.00228679	0.0269591	4092	1185	1256	1577	1156	746	1261
ENSMUSG00000006464.9	Bbs1	1149.31	0.0716566	0.142563	0.502631	0.615224	0.844959	2718	761	817	1836	1294	611	1076
ENSMUSG00000006469.13	Slc34a3	0.310145	0.444987	4.10817	0.108317	0.913744	NA	1	0	0	1	0	0	1
ENSMUSG00000006471.18	Ndor1	155.826	0.0251637	0.245545	0.102481	0.918375	0.972901	404	115	99	202	132	98	178
ENSMUSG00000006476.19	Nsmf	2562.2	-0.50108	0.135197	-3.70628	0.000210325	0.00388449	7870	2227	2167	2835	2233	1334	2040
ENSMUSG00000006488.17	Prl7a1	0	NA	NA	NA	NA	NA	0	0	0	0	0	0	0
ENSMUSG00000006490.3	Prl8a9	0	NA	NA	NA	NA	NA	0	0	0	0	0	0	0
ENSMUSG00000006494.11	Pdk1	547.305	0.123737	0.182758	0.677052	0.498373	0.780526	1344	366	338	910	660	306	462
ENSMUSG00000006498.16	Ptbp1	236.079	0.225867	0.213087	1.05997	0.289156	0.620121	584	159	121	381	281	143	221
ENSMUSG00000006517.5	Mvd	975.996	-0.118706	0.161298	-0.735942	0.461766	0.756988	2746	699	676	1247	1105	555	840
ENSMUSG00000006519.11	Cyba	9.48328	1.39229	0.807425	1.72436	0.0846435	0.325842	9	5	4	29	13	6	6
ENSMUSG00000006522.17	Itih3	4036.21	0.949692	0.640075	1.48372	0.137883	0.426924	8172	1576	1870	4427	5492	5375	1990
ENSMUSG00000006526.13	Stimate	808.753	-0.139019	0.158522	-0.876971	0.380502	0.698989	2249	564	609	1018	757	463	815
ENSMUSG00000006527.16	Sfmbt1	824.632	-0.140336	0.153915	-0.911781	0.361884	0.684947	2015	642	680	1153	708	445	803
ENSMUSG00000006529.16	Itih1	0.134993	1.27509	4.19873	0.303686	0.761367	NA	0	0	0	0	1	0	0
ENSMUSG00000006538.12	Ihh	4.87043	-0.966582	1.06324	-0.909088	0.363303	NA	18	4	5	5	1	2	6
ENSMUSG00000006542.13	Prkag3	284.79	0.884508	0.22853	3.87042	0.00010865	0.00217175	498	139	136	344	396	232	360
ENSMUSG00000006546.3	Cryba2	0.298848	0.596192	4.19873	0.141993	0.887085	NA	0	1	0	1	0	0	0
ENSMUSG00000006567.11	Atp7b	57.3667	-0.565292	0.328422	-1.72123	0.0852082	0.327378	169	46	51	86	52	20	50
ENSMUSG00000006570.3	Defb2	0	NA	NA	NA	NA	NA	0	0	0	0	0	0	0
ENSMUSG00000006574.15	Slc4a1	29.8803	-0.513285	0.516556	-0.993668	0.320384	0.649343	110	14	18	58	50	7	17
ENSMUSG00000006575.14	Rundc3a	10690.3	-0.0791687	0.129316	-0.612209	0.5404	0.804707	28981	7471	7675	13594	11181	6080	10440
ENSMUSG00000006576.16	Slc4a3	6763.6	-0.179003	0.136949	-1.30708	0.191184	0.50413	18824	4824	5190	7907	7053	3674	6653
ENSMUSG00000006585.3	Cdt1	40.3105	-0.146637	0.478157	-0.306671	0.759093	0.911408	98	25	23	103	57	9	30
ENSMUSG00000006586.15	Runx1t1	185.916	0.292003	0.251114	1.16283	0.244899	0.573716	358	139	107	368	207	91	185
ENSMUSG00000006587.6	Snai3	2.40358	0.205731	1.38766	0.148258	0.88214	NA	8	1	1	3	2	2	3
ENSMUSG00000006589.8	Aprt	448.278	-0.329859	0.194824	-1.69311	0.0904347	0.338373	1321	336	383	468	470	260	346
ENSMUSG00000006599.13	Gtf2h1	1751.4	-0.104174	0.133838	-0.778354	0.43636	0.739886	4296	1306	1433	2304	1608	969	1755
ENSMUSG00000006611.15	Hfe	428.745	0.279042	0.242927	1.14866	0.250695	0.579438	843	245	364	445	469	265	564
ENSMUSG00000006638.15	Abhd1	152.013	0.610979	0.322604	1.8939	0.0582387	0.264157	257	143	53	219	154	118	168
ENSMUSG00000006641.12	Slc5a6	887.245	-0.369851	0.135698	-2.72554	0.00641955	0.0597003	2420	752	764	994	850	450	781
ENSMUSG00000006642.3	Tcf23	95.8956	-0.443108	0.344541	-1.28608	0.198414	0.515343	261	77	100	62	73	55	106
ENSMUSG00000006649.17	Nphs1	4.73247	1.41074	1.11766	1.26223	0.206865	NA	8	2	0	7	11	3	6
ENSMUSG00000006651.8	Aplp1	31158.6	-0.193001	0.154916	-1.24584	0.212823	0.53408	88154	21658	24223	39092	36288	16772	25251
ENSMUSG00000006673.14	Qrich1	2621.07	-0.195538	0.135513	-1.44294	0.149037	0.444884	7079	1883	2087	3822	2496	1353	2352
ENSMUSG00000006675.10	P4htm	4378.98	-0.602019	0.14733	-4.08618	4.39e-05	0.00098085	13855	3651	4025	4259	4211	2073	3521
ENSMUSG00000006676.16	Usp19	4553.34	0.110312	0.12883	0.856258	0.391855	0.708471	10575	3064	3125	7393	4888	2478	4459
ENSMUSG00000006678.6	Pola1	61.7428	-0.239726	0.347377	-0.690103	0.49013	0.774918	165	42	47	122	62	23	52
ENSMUSG00000006699.17	Cdc42	15787.2	-0.0256765	0.162408	-0.158099	0.874379	0.960213	35249	12656	12151	18269	15380	8493	18477
ENSMUSG00000006705.13	Pknox1	545.904	0.0754374	0.160692	0.469453	0.638746	0.856895	1316	346	398	839	538	302	582
ENSMUSG00000006711.15	D130043K22Rik	353.824	-1.57133	0.199396	-7.88043	3.26e-15	3.99e-13	1431	385	426	320	196	109	157
ENSMUSG00000006715.11	Gmnn	202.444	-1.27788	0.903475	-1.41441	0.157243	0.457668	767	196	263	46	216	111	34
ENSMUSG00000006717.7	Acot13	2269.93	-0.0210705	0.207342	-0.101622	0.919057	0.973362	5634	1644	1828	2080	2742	1512	1937
ENSMUSG00000006720.16	Zfp184	35.0589	0.192901	0.405614	0.475579	0.634374	0.855311	77	22	28	36	35	25	40
ENSMUSG00000006724.12	Cyp27b1	2.9035	0.00956645	1.29094	0.00741047	0.994087	NA	6	1	4	2	2	2	4
ENSMUSG00000006728.12	Cdk4	854.152	0.215899	0.14206	1.51978	0.128567	0.410745	1912	551	605	1174	971	548	828
ENSMUSG00000006731.10	B4galnt1	2018.67	-1.26282	0.149518	-8.44593	3.02e-17	4.18e-15	7578	2030	2262	1865	1493	695	1078
ENSMUSG00000006732.14	Mettl1	429.466	0.268568	0.190983	1.40624	0.159652	0.461228	983	257	301	549	521	303	389
ENSMUSG00000006736.9	Tspan31	2606.86	-0.00451626	0.13224	-0.0341519	0.972756	0.991851	6720	1713	1920	3509	2875	1495	2472
ENSMUSG00000006740.14	Kif5b	5991.98	0.533835	0.21795	2.44935	0.0143113	0.107304	9271	3239	4091	8595	8346	2836	8657
ENSMUSG00000006763.14	Saal1	332.474	0.189138	0.16206	1.16709	0.243173	0.571697	735	222	230	491	377	194	334
ENSMUSG00000006764.8	Tph2	206.853	0.172717	0.292005	0.591487	0.554194	0.811205	363	170	167	194	210	111	292
ENSMUSG00000006777.7	Krt23	0	NA	NA	NA	NA	NA	0	0	0	0	0	0	0
ENSMUSG00000006782.16	Cnp	2588.73	0.650935	0.26578	2.44915	0.0143194	0.107304	5160	1276	1033	5491	4761	1335	1867
ENSMUSG00000006784.14	Ttc25	25.5068	0.724049	0.476477	1.51959	0.128614	0.410791	43	18	12	39	36	21	19
ENSMUSG00000006800.14	Sulf2	504.058	-0.209951	0.186524	-1.1256	0.260337	0.590892	1309	355	441	740	536	256	383
ENSMUSG00000006818.5	Sod2	10668.3	-0.289292	0.115636	-2.50175	0.0123583	0.0967523	27850	9398	8693	12421	10291	5702	9167
ENSMUSG00000006850.8	Tmco6	213.44	-0.605427	0.197583	-3.06417	0.00218276	0.0259744	661	205	175	237	192	102	159
ENSMUSG00000006906.10	Stambp	1195.82	-0.171184	0.133451	-1.28275	0.19958	0.51699	2939	965	941	1562	1174	596	1201
ENSMUSG00000006920.14	Ezh1	1717.59	-0.0449699	0.122202	-0.367996	0.712876	0.892282	4316	1234	1238	2419	1752	916	1747
ENSMUSG00000006930.15	Hap1	672.295	-0.156819	0.290681	-0.539489	0.589549	0.831507	1843	563	416	1021	924	354	339
ENSMUSG00000006931.15	P3h4	123.383	0.587313	0.390122	1.50546	0.132206	0.416534	264	58	62	218	241	77	63
ENSMUSG00000006932.17	Ctnnb1	38456.2	0.27834	0.123532	2.25318	0.0242478	0.152688	78856	26385	24307	58712	42822	21548	44190
ENSMUSG00000006941.5	Eif1b	3763.13	-0.192953	0.165356	-1.16689	0.243255	0.571697	9669	2800	3307	3754	3964	2121	3612
ENSMUSG00000006948.7	Klk4	0	NA	NA	NA	NA	NA	0	0	0	0	0	0	0
ENSMUSG00000006958.14	Chrd	268.765	0.22256	0.223449	0.99602	0.31924	0.648164	598	183	172	331	391	161	242
ENSMUSG00000006998.16	Psmd2	10247.2	-0.00706699	0.112106	-0.0630382	0.949736	0.986128	25559	7093	7437	14622	10651	5623	10194
ENSMUSG00000007021.5	Syngr3	3137.61	-3.33055	0.186911	-17.8189	5.04e-71	1.14e-67	17442	4241	4581	1130	713	364	503
ENSMUSG00000007029.16	Vars	2137.59	0.0425995	0.11899	0.35801	0.720336	0.895373	5357	1444	1425	3082	2404	1155	2171
ENSMUSG00000007030.8	Vwa7	112.995	0.68316	0.356658	1.91545	0.0554354	0.256484	226	73	40	267	98	82	105
ENSMUSG00000007033.4	Hspa1l	8.43341	-0.0439531	0.809272	-0.0543119	0.956687	NA	16	10	6	15	8	5	3
ENSMUSG00000007034.15	Slc44a4	0	NA	NA	NA	NA	NA	0	0	0	0	0	0	0
ENSMUSG00000007035.15	Msh5	7.81729	0.371667	0.812724	0.45731	0.647448	NA	17	3	7	8	10	7	6
ENSMUSG00000007036.15	Abhd16a	3015.43	0.121209	0.13015	0.931301	0.351698	0.675851	7458	1964	1903	4722	3473	1685	2901
ENSMUSG00000007038.5	Neu1	1889.24	-0.347749	0.133857	-2.59791	0.00937944	0.0786568	5240	1429	1706	2237	1852	959	1626
ENSMUSG00000007039.12	Ddah2	189.172	0.600333	0.342824	1.75114	0.079922	0.315816	407	87	80	524	249	100	126
ENSMUSG00000007041.9	Clic1	96.9862	0.829691	0.402552	2.06108	0.0392953	0.208786	182	36	42	292	132	53	62
ENSMUSG00000007050.17	Lsm2	291.787	0.0952416	0.218694	0.435501	0.663199	0.868492	736	173	229	418	282	205	242
ENSMUSG00000007080.14	Pole	35.5602	0.493053	0.404989	1.21745	0.223434	0.546506	60	21	29	57	29	25	41
ENSMUSG00000007097.14	Atp1a2	6247.23	0.405362	0.251828	1.60968	0.107468	0.37183	13150	3744	2947	14597	8673	3079	4628
ENSMUSG00000007107.6	Atp1a4	14.0349	0.159055	0.610715	0.26044	0.794524	0.926886	22	11	16	11	16	10	11
ENSMUSG00000007122.11	Casq1	4.0249	-0.198942	1.24705	-0.15953	0.873251	NA	7	3	2	13	3	0	6
ENSMUSG00000007207.10	Stx1a	393.326	2.72594	0.218355	12.484	9.13e-36	4.24e-33	233	76	62	753	522	385	716
ENSMUSG00000007209.4	Ceacam9	13.6718	0.165332	0.686842	0.240714	0.809777	0.933617	29	6	12	13	13	6	26
ENSMUSG00000007216.6	Zfp775	192.6	-0.405368	0.23907	-1.6956	0.0899611	0.337294	621	144	146	238	220	99	131
ENSMUSG00000007279.14	Scube2	23.6492	-0.0055154	0.524348	-0.0105186	0.991608	0.998498	61	18	8	51	32	7	24
ENSMUSG00000007338.10	Mrpl49	3991.74	-0.0604435	0.133619	-0.452357	0.651012	0.862427	10031	3044	3006	4870	3774	2391	4004
ENSMUSG00000007379.15	Dennd2c	18.6152	-0.723393	0.593929	-1.21798	0.223232	0.546181	72	18	9	30	10	7	19
ENSMUSG00000007411.16	Mark3	3862.45	0.139188	0.117367	1.18592	0.235653	0.56339	8511	2661	2769	5747	4092	2172	4034
ENSMUSG00000007415.15	Gatad1	2470.56	0.0357749	0.12261	0.291777	0.770457	0.915746	5692	1804	1894	3407	2400	1442	2480
ENSMUSG00000007440.10	Pcdha11	77.8457	0.184678	0.334785	0.551631	0.581201	0.826228	158	43	65	144	66	37	96
ENSMUSG00000007457.3	2310003L06Rik	0	NA	NA	NA	NA	NA	0	0	0	0	0	0	0
ENSMUSG00000007458.14	M6pr	7143.26	0.0474564	0.12576	0.377357	0.705908	0.88927	16901	4904	5462	9277	7248	4187	7516
ENSMUSG00000007476.18	Lrrc8a	1461.35	-0.381104	0.151817	-2.51029	0.0120633	0.0951032	4500	1141	1122	1649	1557	738	1237
ENSMUSG00000007480.5	Mc5r	15.675	-0.22992	0.569671	-0.403601	0.686506	0.880582	43	14	9	21	16	7	17
ENSMUSG00000007564.15	Ppp2r1a	33467.7	-0.143523	0.120323	-1.19281	0.232942	0.559875	86174	24283	26745	41166	36157	17638	32170
ENSMUSG00000007570.16	Fance	467.85	0.128905	0.181321	0.710919	0.477134	0.766551	1104	320	326	551	579	294	446
ENSMUSG00000007589.9	Tinf2	1913.67	0.151542	0.153751	0.985638	0.324311	0.653214	4622	1153	1385	2417	2109	1190	2066
ENSMUSG00000007591.15	Tssk4	2.76082	-0.524281	1.29171	-0.405883	0.684829	NA	6	4	2	4	2	1	2
ENSMUSG00000007594.10	Hapln4	26322.1	-0.136003	0.150392	-0.904324	0.365823	0.687617	72301	18735	20297	30013	25333	15420	26725
ENSMUSG00000007603.9	Dus3l	2042.86	-0.0675295	0.138015	-0.48929	0.624636	0.850781	5237	1491	1519	2609	2313	1163	1792
ENSMUSG00000007610.15	Gtpbp3	1199.92	-0.0563245	0.139613	-0.403432	0.68663	0.880608	3079	833	926	1501	1274	697	1140
ENSMUSG00000007613.15	Tgfbr1	460.562	-0.23449	0.23725	-0.988368	0.322972	0.652098	987	428	382	584	385	191	564
ENSMUSG00000007617.18	Homer1	1004.21	-0.0729227	0.172732	-0.422173	0.672898	0.873725	2167	796	800	1459	992	458	1103
ENSMUSG00000007646.13	Rad51c	260.611	-0.0698134	0.219748	-0.317697	0.750715	0.908151	564	197	231	322	235	130	309
ENSMUSG00000007653.12	Gabrb2	3866.66	-0.278477	0.239309	-1.16367	0.244558	0.57365	8680	3471	3351	6758	2616	1667	3679
ENSMUSG00000007655.16	Cav1	27.2516	0.660004	0.581605	1.1348	0.25646	0.587007	29	34	10	28	43	15	30
ENSMUSG00000007656.13	Arpp19	3630.73	0.0046032	0.168395	0.0273357	0.978192	0.993672	7568	2784	3028	4324	3703	1881	4218
ENSMUSG00000007659.18	Bcl2l1	9842.84	0.110203	0.149054	0.739351	0.459694	0.755886	23705	6649	7210	11501	10544	6504	9850
ENSMUSG00000007670.10	Khsrp	5099.25	-0.0937107	0.119727	-0.782701	0.433803	0.738007	13101	3556	3903	7131	5071	2674	5148
ENSMUSG00000007682.6	Dio2	132.644	0.587899	0.360009	1.63301	0.102466	0.362791	167	92	71	303	198	46	143
ENSMUSG00000007721.6	Ccdc124	3311.33	0.0880052	0.157863	0.557479	0.5772	0.82453	8263	2115	2425	4105	3905	2098	3018
ENSMUSG00000007739.10	Cct4	4691.43	0.0424218	0.134824	0.314646	0.75303	0.909314	10609	3381	3575	6601	4479	2584	5131
ENSMUSG00000007777.9	0610009B22Rik	1026.53	-0.157901	0.150651	-1.04812	0.294581	0.626229	2583	811	827	1140	1011	568	1045
ENSMUSG00000007783.10	Cpt1c	1328.62	-2.20281	0.181832	-12.1146	8.84e-34	3.77e-31	6339	1764	1540	718	697	293	433
ENSMUSG00000007805.4	Twist2	0.145867	1.27509	4.19873	0.303686	0.761367	NA	0	0	0	0	0	0	1
ENSMUSG00000007812.16	Zfp655	750.567	-0.100677	0.170835	-0.58932	0.555647	0.812229	1679	607	597	1099	697	356	796
ENSMUSG00000007815.13	Rhoa	5284.2	0.0487555	0.128278	0.380075	0.703889	0.888501	12244	3822	4023	6556	5334	3155	5573
ENSMUSG00000007817.15	Zmiz1	3096.47	0.248315	0.193507	1.28323	0.19941	0.516635	6655	2062	1916	6186	3387	1685	2673
ENSMUSG00000007827.10	Ankrd26	1829.81	0.0438182	0.182935	0.239529	0.810696	0.933918	3663	1239	1723	2538	1714	973	1987
ENSMUSG00000007833.15	Aldh16a1	580.378	-0.0825324	0.152819	-0.540065	0.589152	0.831324	1560	403	415	818	568	321	573
ENSMUSG00000007836.6	Hnrnpa0	8326.64	0.0125051	0.115997	0.107805	0.91415	0.971423	20472	5976	5971	11005	9168	4780	7996
ENSMUSG00000007837.11	Prrg2	360.479	0.636029	0.177492	3.58341	0.000339133	0.00570898	714	166	201	584	497	236	396
ENSMUSG00000007850.16	Hnrnph1	3379.22	0.0144302	0.14903	0.0968275	0.922863	0.974436	7377	2679	2423	5315	3420	1692	3400
ENSMUSG00000007867.9	Ift43	370.414	-0.040945	0.190271	-0.215194	0.829616	0.942076	924	246	301	415	429	213	363
ENSMUSG00000007872.3	Id3	55.2293	0.540019	0.433578	1.2455	0.21295	0.534099	127	27	23	88	114	32	35
ENSMUSG00000007877.2	Tcap	4.27866	0.640309	1.19483	0.535902	0.592027	NA	10	2	1	13	8	2	1
ENSMUSG00000007880.16	Arid1a	5418.64	0.0190479	0.125351	0.151957	0.879221	0.961275	13100	3797	4014	6810	5829	3070	5698
ENSMUSG00000007888.15	Crlf1	21.0184	-0.586926	0.550393	-1.06638	0.286253	0.617491	83	16	13	34	18	11	11
ENSMUSG00000007891.16	Ctsd	6848.97	0.198019	0.1882	1.05217	0.29272	0.62363	15946	4521	4514	8677	9698	4272	5667
ENSMUSG00000007892.8	Rplp1	4654.13	0.12837	0.172139	0.745737	0.455826	0.753339	11947	2992	3215	5609	4786	3292	4493
ENSMUSG00000007907.4	Cabs1	0	NA	NA	NA	NA	NA	0	0	0	0	0	0	0
ENSMUSG00000007908.14	Hmgcll1	387.374	-0.577152	0.204289	-2.82518	0.00472543	0.0475769	1007	390	368	450	272	163	373
ENSMUSG00000007944.8	Ttc9b	495.107	-1.95596	0.280119	-6.98262	2.9e-12	2.47e-10	2305	512	606	532	270	99	156
ENSMUSG00000007946.11	Phox2a	0.250075	1.74038	4.19482	0.414887	0.678224	NA	0	0	0	1	0	0	1
ENSMUSG00000007950.9	Abhd8	10596.7	-0.590713	0.138438	-4.26698	1.98e-05	0.000499011	34546	9225	9068	11318	9155	5352	8112
ENSMUSG00000007987.12	Ift22	884.699	-0.0900541	0.175058	-0.514425	0.606955	0.840603	2388	668	587	1357	947	490	703
ENSMUSG00000007989.7	Fzd3	254.113	0.418767	0.255644	1.63809	0.101404	0.360808	482	176	123	548	260	124	295
ENSMUSG00000008028.15	1700008O03Rik	9.50554	0.210773	0.748271	0.28168	0.778189	0.91868	21	5	8	15	14	6	5
ENSMUSG00000008035.12	Mid1ip1	913.1	-1.62109	0.212079	-7.64381	2.11e-14	2.43e-12	3485	1060	1128	805	610	250	338
ENSMUSG00000008036.11	Ap2s1	6730.26	-0.102833	0.159676	-0.644012	0.519568	0.792101	17954	4774	5390	7306	7020	4218	6084
ENSMUSG00000008090.14	Fgfrl1	139.504	0.578642	0.346903	1.66802	0.0953115	0.347751	269	83	71	283	220	89	78
ENSMUSG00000008129.14	4930432K21Rik	48.6848	0.192543	0.358981	0.536359	0.59171	0.832549	111	37	28	76	62	30	37
ENSMUSG00000008136.14	Fhl2	52.4626	-2.34235	0.395424	-5.92366	3.15e-09	1.7e-07	231	79	65	29	23	12	10
ENSMUSG00000008140.18	Emc10	9760.99	-0.189812	0.139797	-1.35777	0.174537	0.482345	26757	7265	7808	11526	10208	5644	8232
ENSMUSG00000008153.12	Clstn3	119051	-0.000730034	0.11167	-0.00653744	0.994784	0.998498	303196	79886	83960	172403	125261	64310	121035
ENSMUSG00000008167.14	Fbxw9	532.61	-0.0332588	0.185351	-0.179437	0.857595	0.953587	1406	392	373	585	581	340	500
ENSMUSG00000008193.13	Spib	0.65969	-1.31554	3.03652	-0.433239	0.664841	NA	7	0	0	1	1	0	0
ENSMUSG00000008200.15	Fnbp4	1622.91	-0.159805	0.129802	-1.23114	0.21827	0.541105	4029	1264	1261	2226	1775	795	1476
ENSMUSG00000008206.16	Cers4	911.684	-1.03839	0.137338	-7.56079	4.01e-14	4.27e-12	2968	936	1024	811	629	356	635
ENSMUSG00000008226.14	Scrn3	1777.67	0.139777	0.159204	0.877974	0.379958	0.698396	3537	1386	1314	2478	1725	975	2055
ENSMUSG00000008301.11	Phax	1540.59	-0.114678	0.137697	-0.832827	0.404942	0.717473	3784	1102	1279	1934	1716	803	1454
ENSMUSG00000008305.18	Tle1	625.196	-0.172866	0.162115	-1.06632	0.28628	0.617491	1709	514	409	805	674	330	574
ENSMUSG00000008307.11	1700109H08Rik	12.4209	0.574457	0.755235	0.760634	0.446876	0.747286	38	3	3	33	22	6	7
ENSMUSG00000008318.10	Relt	1423.54	-0.44654	0.151296	-2.95143	0.00316306	0.0348311	4314	1198	1153	1642	1454	718	1073
ENSMUSG00000008333.12	Snrpb2	594.702	-0.0522283	0.179779	-0.290514	0.771423	0.915893	1227	514	490	705	600	303	644
ENSMUSG00000008348.9	Ubc	7627.08	0.311225	0.118041	2.63658	0.00837466	0.0725421	16762	4611	4957	11641	8557	4764	8029
ENSMUSG00000008373.16	Prpf31	1894.36	0.00516938	0.149493	0.0345794	0.972415	0.991829	4905	1288	1355	2356	2191	1133	1745
ENSMUSG00000008384.8	Sertad1	197.591	0.0752885	0.222139	0.338925	0.734666	0.901688	543	117	127	258	233	124	188
ENSMUSG00000008393.9	Carhsp1	598.056	1.22476	0.221892	5.51964	3.4e-08	1.55e-06	979	220	235	926	779	586	675
ENSMUSG00000008398.16	Elk3	64.1887	0.542778	0.313501	1.73134	0.0833903	0.323522	110	37	40	113	74	33	85
ENSMUSG00000008429.8	Herpud2	3660.66	0.244236	0.139042	1.75657	0.0789914	0.313736	7518	2498	2609	4898	3812	2197	4310
ENSMUSG00000008435.15	Rdh13	1445.53	-0.012575	0.153222	-0.0820706	0.934591	0.979524	3555	1129	974	1707	1663	816	1452
ENSMUSG00000008438.3	Adam21	6.2041	0.12246	0.877563	0.139546	0.889019	NA	13	6	3	9	7	3	7
ENSMUSG00000008450.8	Nutf2	725.668	-0.050214	0.149724	-0.335378	0.73734	0.902723	1833	533	545	867	759	430	707
ENSMUSG00000008461.6	Fut1	0.788443	-1.12061	2.41977	-0.463104	0.64329	NA	2	1	1	0	1	0	1
ENSMUSG00000008475.13	Arpc5	1143.49	-0.127644	0.162798	-0.784063	0.433003	0.7376	2946	954	811	1363	1023	657	1200
ENSMUSG00000008482.9	Rnf151	1.17599	0.265504	1.99296	0.133221	0.894019	NA	1	1	1	3	2	0	1
ENSMUSG00000008489.18	Elavl2	85.0067	0.533753	0.332436	1.60558	0.108366	0.373307	160	51	34	202	121	36	84
ENSMUSG00000008496.19	Pou2f2	190.929	-0.209748	0.257108	-0.815796	0.414617	0.724032	632	138	109	259	204	113	147
ENSMUSG00000008540.11	Mgst1	16.5511	1.24331	0.607784	2.04565	0.0407908	0.213641	14	12	9	39	17	12	15
ENSMUSG00000008575.17	Nfib	1903.25	0.299224	0.181946	1.64457	0.100058	0.357618	3960	1256	1063	3791	2225	957	1878
ENSMUSG00000008590.4	Htr3b	0	NA	NA	NA	NA	NA	0	0	0	0	0	0	0
ENSMUSG00000008601.12	Rab25	2.83427	-1.77011	1.403	-1.26166	0.207072	NA	11	4	2	3	3	0	2
ENSMUSG00000008604.11	Ubqln4	3468.2	0.0500188	0.131398	0.380668	0.70345	0.888441	8595	2309	2568	4843	3554	2109	3287
ENSMUSG00000008658.16	Rbfox1	5629.71	0.138567	0.157522	0.879665	0.379041	0.697832	11134	3896	4389	9091	6227	2813	5783
ENSMUSG00000008668.15	Rps18	1773.8	-0.0510493	0.198077	-0.257725	0.796619	0.928119	4093	1131	1667	1983	1685	980	2055
ENSMUSG00000008682.13	Rpl10	3037.61	0.128092	0.143806	0.89073	0.373074	0.692749	7271	1947	2264	3877	3280	1977	2942
ENSMUSG00000008683.16	Rps15a	1929.6	0.0903472	0.148082	0.610117	0.541784	0.805282	4658	1399	1368	2380	1889	1303	1885
ENSMUSG00000008690.15	Ncaph2	4774.85	0.0592383	0.129279	0.458221	0.646794	0.860221	11972	3123	3405	6273	5298	2820	4770
ENSMUSG00000008730.17	Hipk1	3988.63	-0.03354	0.146658	-0.228695	0.819106	0.937048	9525	3082	2887	6358	3866	2149	3577
ENSMUSG00000008734.9	Gprc5b	29789.5	-0.455699	0.127172	-3.58334	0.000339234	0.00570898	85335	24992	27011	31764	29017	14976	24029
ENSMUSG00000008763.16	Man1a2	5298.46	-0.289858	0.158743	-1.82596	0.0678567	0.286657	13038	4340	4669	6707	4537	2455	5665
ENSMUSG00000008789.10	Ceacam5	0	NA	NA	NA	NA	NA	0	0	0	0	0	0	0
ENSMUSG00000008813.13	Tppp2	0	NA	NA	NA	NA	NA	0	0	0	0	0	0	0
ENSMUSG00000008822.15	Acyp1	2216.78	0.0495123	0.161699	0.3062	0.759452	0.911562	5314	1555	1703	2462	2576	1413	2044
ENSMUSG00000008843.4	Cldn13	0.668726	0.167384	2.8328	0.0590878	0.952882	NA	1	0	1	0	2	0	1
ENSMUSG00000008845.9	Cd163	13.1579	2.26756	0.734313	3.088	0.00201511	0.0242166	7	6	2	32	28	9	12
ENSMUSG00000008855.17	Hdac5	6109.45	0.271843	0.117002	2.32341	0.0201569	0.135129	13635	4004	3742	9247	6984	3704	6367
ENSMUSG00000008859.8	Rala	3282.48	-0.226098	0.150725	-1.50007	0.133596	0.419656	7922	2877	2721	3775	2889	1697	3437
ENSMUSG00000008874.3	Clec3a	0	NA	NA	NA	NA	NA	0	0	0	0	0	0	0
ENSMUSG00000008892.12	Vdac3	5040.03	0.0219139	0.123829	0.176969	0.859533	0.954197	11370	3679	3925	6603	5229	2761	5339
ENSMUSG00000008932.10	Slc1a7	0.104208	1.27509	4.19873	0.303686	0.761367	NA	0	0	0	1	0	0	0
ENSMUSG00000008958.14	Vps72	1671.76	0.231925	0.170391	1.36113	0.173473	0.480244	3946	1000	1180	2068	1991	1153	1585
ENSMUSG00000008976.16	Gabpa	856.821	0.325215	0.13964	2.32896	0.0198614	0.133859	1776	553	565	1322	894	535	941
ENSMUSG00000008999.7	Bmp7	231.272	0.613314	0.340903	1.79909	0.0720049	0.296333	491	136	95	310	451	161	153
ENSMUSG00000009013.5	Dynll1	3753.76	0.151571	0.15909	0.952737	0.340723	0.667148	7810	2587	3073	4232	4066	2314	4130
ENSMUSG00000009030.14	Pdcl	5273.08	0.0730711	0.159854	0.457113	0.64759	0.860782	11309	4288	3852	6244	5031	3098	6090
ENSMUSG00000009035.15	Tmem184b	13075.1	-0.18072	0.147547	-1.22483	0.220639	0.54325	36381	9228	10749	15990	11855	7803	11955
ENSMUSG00000009047.4	Gm5965	0	NA	NA	NA	NA	NA	0	0	0	0	0	0	0
ENSMUSG00000009070.14	Rsph14	13.788	2.33607	0.689493	3.3881	0.000703785	0.0105241	11	5	1	28	17	16	18
ENSMUSG00000009073.16	Nf2	6203.45	0.338473	0.130306	2.59753	0.00938977	0.0787016	13624	3715	3995	8704	6866	4041	6969
ENSMUSG00000009075.2	Cabp7	17210.7	0.283483	0.226668	1.25065	0.211062	0.531825	33077	11350	14501	14649	19107	12122	20493
ENSMUSG00000009076.10	Zmat5	1142.79	0.48946	0.213502	2.29253	0.0218749	0.142688	2329	744	618	1380	1726	816	1041
ENSMUSG00000009079.16	Ewsr1	10664.8	0.138987	0.124566	1.11577	0.264521	0.594607	24723	7054	7527	14704	12759	6279	10166
ENSMUSG00000009090.17	Ap1b1	9013.23	-0.0821823	0.108438	-0.757872	0.448528	0.747797	22619	6673	6680	12546	9410	4751	8678
ENSMUSG00000009092.5	Derl3	45.4316	-0.679741	0.435938	-1.55926	0.118935	0.39332	147	43	42	24	48	28	27
ENSMUSG00000009093.7	Gstt4	0.104208	1.27509	4.19873	0.303686	0.761367	NA	0	0	0	1	0	0	0
ENSMUSG00000009097.10	Tbx1	412.206	-0.580735	0.216629	-2.68078	0.00734509	0.0657149	1449	326	343	409	391	228	284
ENSMUSG00000009108.15	Gnat2	0.432004	1.07537	3.72483	0.288704	0.772808	NA	0	0	1	1	1	0	0
ENSMUSG00000009112.4	Bcl2l13	1726.35	0.00942567	0.146524	0.0643287	0.948709	0.985596	4332	1116	1308	2457	1641	976	1835
ENSMUSG00000009114.17	2610028H24Rik	0.844996	2.23143	2.87957	0.774918	0.438388	NA	0	1	0	0	1	2	0
ENSMUSG00000009115.5	Spatc1l	1.78116	0.64432	1.80907	0.35616	0.721721	NA	3	1	1	0	6	1	1
ENSMUSG00000009145.6	Dqx1	5.49311	0.48098	0.939816	0.511781	0.608804	NA	9	4	4	4	8	4	6
ENSMUSG00000009185.2	Ccl8	0	NA	NA	NA	NA	NA	0	0	0	0	0	0	0
ENSMUSG00000009207.15	Lnpk	1353.12	-0.528391	0.179491	-2.94383	0.00324181	0.0355003	3432	1440	1150	1460	1159	566	1306
ENSMUSG00000009210.10	Prr29	5.42051	0.147425	0.944853	0.15603	0.87601	NA	10	6	3	10	5	3	4
ENSMUSG00000009214.9	Mymk	0.269987	1.8079	4.19258	0.431215	0.666312	NA	0	0	0	0	2	0	0
ENSMUSG00000009216.7	Fam163b	64.2244	0.405756	0.450534	0.900609	0.367796	0.689116	161	47	18	129	89	43	37
ENSMUSG00000009246.14	Trpm5	1.17695	-0.977766	2.34049	-0.41776	0.676122	NA	2	0	3	2	2	0	0
ENSMUSG00000009248.6	Ascl2	7.65189	-0.458351	0.819008	-0.559642	0.575724	NA	21	9	5	12	6	4	4
ENSMUSG00000009281.6	Rarres2	25.9392	1.00592	0.586131	1.71621	0.0861234	0.329851	34	17	9	75	38	15	14
ENSMUSG00000009291.13	Pttg1ip	270.687	0.108572	0.249063	0.435921	0.662894	0.868333	628	178	164	550	347	121	215
ENSMUSG00000009292.18	Trpm2	2215.29	-1.01208	0.139375	-7.2616	3.83e-13	3.68e-11	8019	2147	2218	1961	1761	906	1457
ENSMUSG00000009293.17	Ube2g2	2830.95	-0.0334346	0.156476	-0.213673	0.830802	0.942076	7032	2027	2214	3072	3002	1697	2910
ENSMUSG00000009350.13	Mpo	1.24132	-0.254539	2.51346	-0.10127	0.919336	NA	7	0	0	0	5	0	1
ENSMUSG00000009356.12	Lpo	102.51	0.187612	0.519029	0.361468	0.717749	0.894153	219	75	58	140	238	49	29
ENSMUSG00000009376.15	Met	1.79492	1.23097	1.65232	0.744997	0.456274	NA	2	2	0	2	2	2	2
ENSMUSG00000009378.4	Slc16a12	7.39658	0.405748	0.968021	0.419152	0.675105	NA	18	3	4	9	20	4	2
ENSMUSG00000009394.13	Syn2	3806.42	-0.224545	0.157077	-1.42953	0.152853	0.451347	9653	2800	2981	6226	3859	1605	3589
ENSMUSG00000009406.13	Elk1	934.681	-0.212921	0.142743	-1.49164	0.135794	0.423026	2462	734	738	1292	833	488	883
ENSMUSG00000009418.16	Nav1	5890.43	-0.875676	0.134201	-6.5251	6.8e-11	4.9e-09	18406	5816	6356	5498	3975	2557	4517
ENSMUSG00000009470.17	Tnpo1	2042.06	0.592554	0.239926	2.46974	0.0135212	0.102947	2921	1340	1148	4207	2192	938	2800
ENSMUSG00000009471.4	Myod1	0	NA	NA	NA	NA	NA	0	0	0	0	0	0	0
ENSMUSG00000009487.10	Otog	0.326077	-0.983576	4.08814	-0.240593	0.809871	NA	3	0	0	0	0	0	1
ENSMUSG00000009535.13	Rnmt	1733	-0.111815	0.143063	-0.781577	0.434463	0.738812	3987	1471	1304	2462	1717	859	1687
ENSMUSG00000009545.14	Kcnq1	3.91394	0.383968	1.12019	0.342771	0.731771	NA	9	3	1	8	6	2	3
ENSMUSG00000009549.14	Srp14	2425.46	-0.0192631	0.137824	-0.139765	0.888845	0.96287	6140	1681	1820	2939	2658	1417	2388
ENSMUSG00000009551.2	6330409D20Rik	10.4049	0.586857	0.799309	0.734205	0.462824	0.756988	17	7	8	23	6	11	3
ENSMUSG00000009555.16	Cdk9	2350.02	-0.0488974	0.143258	-0.341323	0.73286	0.900591	6193	1629	1717	2837	2621	1363	2257
ENSMUSG00000009563.16	Tor2a	668.679	0.0380328	0.192318	0.19776	0.843233	0.947115	1695	430	525	842	758	448	524
ENSMUSG00000009566.12	Fpgs	88.5474	0.167038	0.274267	0.609035	0.542501	0.805505	233	56	45	137	95	51	101
ENSMUSG00000009569.14	Mrtfb	1401.05	-0.150454	0.158134	-0.951432	0.341385	0.66751	3496	1058	1055	2235	1522	652	1202
ENSMUSG00000009575.14	Cbx5	5786.86	0.352637	0.130978	2.69234	0.00709536	0.0642448	11639	3773	3696	8483	6209	3492	6984
ENSMUSG00000009580.15	Odam	0	NA	NA	NA	NA	NA	0	0	0	0	0	0	0
ENSMUSG00000009585.18	Apobec3	9.93898	-0.190257	0.773096	-0.246098	0.805607	0.932444	19	9	9	21	12	3	5
ENSMUSG00000009588.9	St6galnac1	0	NA	NA	NA	NA	NA	0	0	0	0	0	0	0
ENSMUSG00000009596.9	Taf7l	0.583758	0.11343	3.27058	0.0346819	0.972333	NA	3	0	0	0	0	1	1
ENSMUSG00000009614.16	Sardh	68.8564	0.540841	0.376739	1.43558	0.15112	0.448308	128	44	32	166	92	36	51
ENSMUSG00000009621.18	Vav2	101.395	0.365751	0.293767	1.24504	0.213117	0.534242	208	83	46	168	123	64	91
ENSMUSG00000009628.14	Tex15	6.42872	-1.15469	1.10532	-1.04467	0.296177	NA	26	2	8	16	1	1	6
ENSMUSG00000009630.10	Ppp2cb	6020.56	-0.250307	0.124792	-2.0058	0.0448771	0.226769	15471	5178	4935	6661	5843	3295	5484
ENSMUSG00000009633.3	G0s2	314.533	0.717517	0.255728	2.80579	0.00501938	0.0497246	659	180	108	448	484	227	333
ENSMUSG00000009640.11	Dmap1	1354.45	0.0889079	0.140621	0.632252	0.527222	0.796661	3241	912	948	1813	1653	776	1285
ENSMUSG00000009646.13	Pla2g12b	27.1188	0.34149	0.442869	0.771085	0.440656	0.743719	48	24	17	36	25	18	31
ENSMUSG00000009647.13	Mcu	476.337	0.35095	0.19026	1.84458	0.0650988	0.280714	1115	255	276	888	551	287	450
ENSMUSG00000009654.4	Oit3	1.03614	0.981921	2.30702	0.425623	0.670383	NA	2	0	0	2	2	0	3
ENSMUSG00000009670.11	Tex11	0.387443	-0.435685	4.18135	-0.104197	0.917013	NA	0	1	1	0	0	0	0
ENSMUSG00000009681.10	Bcr	4900.18	0.0975301	0.144037	0.677118	0.498331	0.780526	12563	3299	3186	7002	5103	3085	4632
ENSMUSG00000009687.14	Fxyd5	42.9711	0.847757	0.609395	1.39114	0.164181	0.467049	65	24	15	20	116	20	59
ENSMUSG00000009731.4	Kcnd1	357.819	-1.75842	0.179801	-9.77981	1.37e-22	2.82e-20	1550	415	418	271	192	102	157
ENSMUSG00000009733.9	Tfcp2	677.915	-0.0889376	0.159855	-0.556364	0.577962	0.82455	1599	535	505	1035	654	330	680
ENSMUSG00000009734.18	Pou6f2	5.1895	-0.167469	0.985315	-0.169964	0.865038	NA	14	3	4	6	4	2	9
ENSMUSG00000009739.17	Pou6f1	1320.9	-0.105804	0.129943	-0.814237	0.415509	0.724506	3533	934	942	1917	1388	689	1238
ENSMUSG00000009741.15	Ubp1	1849.04	-0.0296598	0.124591	-0.238057	0.811837	0.933918	4351	1433	1343	2522	1925	977	1888
ENSMUSG00000009772.15	Nuak2	18.7603	0.209881	0.585114	0.3587	0.719819	0.895154	54	10	9	40	22	12	11
ENSMUSG00000009828.15	Cilk1	382.091	0.467504	0.169168	2.76355	0.00571764	0.0548525	769	211	233	575	522	234	406
ENSMUSG00000009863.14	Sdhb	7015.51	-0.186387	0.138205	-1.34863	0.177456	0.485708	18446	5293	5948	7754	6903	4115	6377
ENSMUSG00000009876.13	Cox4i2	182.662	-0.951125	0.261278	-3.64029	0.000272336	0.00477907	542	262	158	137	100	102	100
ENSMUSG00000009894.15	Snap47	10550.8	-0.445368	0.124668	-3.57245	0.000353659	0.00587856	31412	8833	8891	11574	10040	5331	8880
ENSMUSG00000009900.7	Wnt3a	0	NA	NA	NA	NA	NA	0	0	0	0	0	0	0
ENSMUSG00000009905.5	Kdsr	3710.1	-0.232396	0.12142	-1.91399	0.0556218	0.257196	9618	3019	2958	4507	3581	1898	3649
ENSMUSG00000009907.17	Vps4b	1366.79	-0.401398	0.163957	-2.44819	0.0143578	0.107401	3441	1257	1162	1873	1172	582	1289
ENSMUSG00000009927.9	Rps25	2637.24	0.0732964	0.15631	0.468916	0.63913	0.857112	6444	1832	1909	3083	3075	1688	2428
ENSMUSG00000009941.10	Nxf2	1.89579	0.955358	1.66707	0.573076	0.566593	NA	3	1	1	5	0	2	2
ENSMUSG00000009995.17	Taz	893.873	0.125438	0.140431	0.893235	0.371732	0.691921	2013	662	618	1169	1027	543	854
ENSMUSG00000010021.13	Kif19a	50.1539	0.196096	0.457094	0.429006	0.667919	0.870454	110	32	27	74	108	20	32
ENSMUSG00000010025.19	Aldh3a2	1627.4	-0.198613	0.139512	-1.42363	0.154553	0.453801	4132	1255	1307	2245	1487	797	1665
ENSMUSG00000010044.12	Zmynd10	13.524	-0.524658	0.610718	-0.859085	0.390294	0.706861	46	11	9	15	15	6	12
ENSMUSG00000010045.2	Tmem115	2153.87	0.00815261	0.161141	0.0505931	0.95965	0.99025	5668	1477	1555	2525	2243	1401	2051
ENSMUSG00000010047.12	Hyal2	507.89	-0.133622	0.161598	-0.826882	0.408304	0.719835	1359	360	395	664	548	286	433
ENSMUSG00000010048.10	Ifrd2	249.493	0.28391	0.204217	1.39024	0.164457	0.467328	584	141	165	321	304	167	258
ENSMUSG00000010051.15	Hyal1	22.6043	0.369121	0.531852	0.694029	0.487664	0.773633	54	14	10	35	39	14	15
ENSMUSG00000010054.4	Tusc2	3437.99	-0.144759	0.153064	-0.945745	0.344279	0.66952	9543	2351	2775	4138	3396	2076	3068
ENSMUSG00000010057.8	Nprl2	1472.84	-0.249758	0.144697	-1.72607	0.0843341	0.325532	4074	1102	1185	1658	1577	768	1382
ENSMUSG00000010064.15	Slc38a3	260.909	0.73325	0.292744	2.50475	0.0122539	0.0959831	465	135	114	636	391	145	194
ENSMUSG00000010066.15	Cacna2d2	43680.5	-0.0306996	0.154527	-0.198669	0.842522	0.94699	106172	26661	37448	57196	46040	23376	45894
ENSMUSG00000010067.13	Rassf1	350.073	0.187228	0.174353	1.07385	0.282891	0.61417	822	227	217	474	452	198	365
ENSMUSG00000010080.15	Epn3	194.398	0.417411	0.317309	1.31547	0.188352	0.499792	420	103	87	527	246	85	153
ENSMUSG00000010086.17	Rnf112	3411.78	-0.2466	0.201897	-1.22142	0.221928	0.544565	8585	3100	2420	3870	4539	1595	2736
ENSMUSG00000010095.13	Slc3a2	3038.44	0.197437	0.142813	1.38249	0.166821	0.471235	6866	1887	2162	4438	3764	1807	2781
ENSMUSG00000010097.15	Nxf1	1153.5	0.167422	0.154035	1.08691	0.277075	0.608779	2498	774	811	1934	1322	624	1067
ENSMUSG00000010110.17	Stx5a	1381.02	-0.0133191	0.127151	-0.104751	0.916574	0.972173	3161	1059	1062	1799	1511	756	1330
ENSMUSG00000010122.14	Slc47a1	19.1444	0.584624	0.580588	1.00695	0.313958	0.643357	53	7	6	29	34	13	17
ENSMUSG00000010136.14	Pifo	1.70442	1.14775	1.73444	0.661739	0.508138	NA	3	1	0	5	3	1	1
ENSMUSG00000010142.12	Tnfrsf13b	2.42881	0.0623349	1.37033	0.0454889	0.963718	NA	6	2	1	5	2	1	3
ENSMUSG00000010154.7	Spire2	1217.11	-0.496219	0.181081	-2.74032	0.00613792	0.0579626	3890	998	1065	1157	1038	709	963
ENSMUSG00000010175.13	Prox1	173.266	0.518687	0.291227	1.78104	0.0749057	0.303369	320	102	92	420	160	89	193
ENSMUSG00000010205.11	Raver1	0	NA	NA	NA	NA	NA	0	0	0	0	0	0	0
ENSMUSG00000010277.7	2610507B11Rik	13657	0.0669619	0.139678	0.479402	0.631653	0.853902	33762	9351	9779	17364	13388	8495	14518
ENSMUSG00000010290.7	AI597479	1122.12	0.00104218	0.133443	0.00780992	0.993769	0.998498	2564	903	831	1416	1137	648	1125
ENSMUSG00000010307.7	Tmem86a	63.2527	0.437923	0.35369	1.23815	0.215659	0.538051	144	36	27	141	83	34	53
ENSMUSG00000010311.15	Optc	4.27863	-1.10141	1.19607	-0.920855	0.357126	NA	10	4	5	8	6	0	2
ENSMUSG00000010342.16	Tex14	45.8177	0.126532	0.377913	0.334818	0.737762	0.902891	81	42	40	60	54	30	26
ENSMUSG00000010358.13	Ifi35	15.7365	1.01478	0.57794	1.75586	0.0791132	0.314046	23	7	8	21	26	11	20
ENSMUSG00000010362.9	Rdm1	60.1012	1.02257	0.321278	3.18281	0.00145853	0.018586	100	29	22	108	82	47	67
ENSMUSG00000010376.15	Nedd8	5628.87	0.000987089	0.162863	0.00606086	0.995164	0.998498	14188	3838	4415	6123	6182	3590	5352
ENSMUSG00000010392.8	Gosr1	1329.05	-0.0615491	0.140105	-0.439307	0.660439	0.866627	3329	989	981	1957	1239	735	1281
ENSMUSG00000010406.12	Mrpl52	502.568	0.148401	0.193124	0.768425	0.442235	0.74504	1276	315	347	631	531	361	461
ENSMUSG00000010435.7	Spaca7	0	NA	NA	NA	NA	NA	0	0	0	0	0	0	0
ENSMUSG00000010453.12	Kansl3	3198.07	-0.168071	0.121524	-1.38303	0.166656	0.470865	8470	2358	2522	4013	3176	1716	3119
ENSMUSG00000010461.15	Eya4	3.00301	1.59664	1.38636	1.15167	0.249455	NA	4	1	0	6	6	1	6
ENSMUSG00000010476.14	Ebf3	3137.9	-0.123321	0.119819	-1.02923	0.303373	0.632668	7952	2339	2314	4414	3186	1543	3230
ENSMUSG00000010492.10	Uckl1os	4.08619	1.8989	1.29961	1.46113	0.14398	NA	1	1	3	9	12	1	3
ENSMUSG00000010505.16	Myt1	446.241	0.0244335	0.184716	0.132276	0.894766	0.965849	1056	340	284	740	517	222	396
ENSMUSG00000010517.7	Faf1	1805.94	0.0402583	0.135611	0.296867	0.766568	0.914542	4071	1241	1343	2683	1983	890	1949
ENSMUSG00000010529.6	Gm266	11.8928	0.149575	0.689573	0.216909	0.828279	0.941502	30	8	6	29	10	6	10
ENSMUSG00000010538.14	Tsacc	7.94699	-0.095625	0.851892	-0.11225	0.910625	NA	25	8	2	8	6	6	9
ENSMUSG00000010554.14	Mettl16	2210.66	-0.0627142	0.130779	-0.479543	0.631553	0.85384	5436	1716	1670	2861	2047	1284	2213
ENSMUSG00000010592.9	Dazl	3.3789	1.05277	1.22747	0.857677	0.391071	NA	2	2	4	7	2	2	4
ENSMUSG00000010601.14	Apol7a	0.433841	1.07539	3.71944	0.289126	0.772485	NA	0	1	0	1	1	0	0
ENSMUSG00000010607.8	Pigyl	834.045	0.0821162	0.197759	0.415233	0.677971	0.876259	2141	563	589	884	928	591	772
ENSMUSG00000010608.15	Rbm25	7149.27	-0.21661	0.180075	-1.20289	0.229018	0.55434	16193	5765	6652	7276	7832	3433	7348
ENSMUSG00000010609.15	Psen2	2878.78	0.495734	0.153522	3.22907	0.00124195	0.0163703	5987	1560	1714	3891	3893	1930	3131
ENSMUSG00000010651.4	Acaa1b	7.78357	0.659643	0.81174	0.812627	0.416432	NA	12	4	6	13	13	5	5
ENSMUSG00000010660.3	Plcd1	53.4595	0.130334	0.360884	0.361152	0.717986	0.894212	150	35	23	72	78	30	51
ENSMUSG00000010663.5	Fads1	743.065	0.266763	0.267424	0.997527	0.318509	0.64739	1730	448	377	1748	941	360	530
ENSMUSG00000010721.15	Lmbr1	874.112	-0.303973	0.142878	-2.1275	0.0333787	0.188943	2232	721	761	1138	782	421	825
ENSMUSG00000010751.15	Tnfrsf22	12.6958	-0.67786	0.66709	-1.01615	0.30956	0.639323	41	10	14	14	8	9	5
ENSMUSG00000010755.17	Cars	1376.4	0.494455	0.134795	3.66818	0.00024428	0.0043881	2716	812	802	2038	1825	878	1478
ENSMUSG00000010760.5	Phlda2	0.374849	-2.17259	4.07422	-0.533253	0.593859	NA	3	1	0	0	0	0	0
ENSMUSG00000010796.11	Asz1	0	NA	NA	NA	NA	NA	0	0	0	0	0	0	0
ENSMUSG00000010797.6	Wnt2	0.0600697	-0.602974	4.15952	-0.144963	0.88474	NA	1	0	0	0	0	0	0
ENSMUSG00000010803.13	Gabra1	52725.5	0.0237866	0.199956	0.118959	0.905308	0.969473	103211	45194	41218	70251	44523	26676	65657
ENSMUSG00000010825.17	Grid2ip	23096.5	0.46599	0.153324	3.03926	0.00237163	0.0277617	43548	13767	15412	38236	22208	14921	27437
ENSMUSG00000010830.8	Kdelr3	5.93849	1.20128	1.05103	1.14296	0.253056	NA	8	4	1	20	8	4	2
ENSMUSG00000010841.13	Cfap97d1	0	NA	NA	NA	NA	NA	0	0	0	0	0	0	0
ENSMUSG00000010911.12	Apip	2754.28	-0.0275066	0.14203	-0.193668	0.846436	0.948482	6582	2021	2220	3107	2880	1647	2746
ENSMUSG00000010914.10	Pdhx	4780.18	-0.124619	0.136114	-0.915547	0.359905	0.682919	11052	3662	4139	6127	4558	2468	4907
ENSMUSG00000010936.11	Vac14	1837.21	-0.104667	0.136217	-0.768386	0.442258	0.74504	4908	1317	1389	2295	1836	1067	1757
ENSMUSG00000011008.13	Mcoln2	0	NA	NA	NA	NA	NA	0	0	0	0	0	0	0
ENSMUSG00000011034.6	Slc5a1	3216.91	-0.313772	0.152809	-2.05336	0.0400379	0.211027	8720	2182	3037	4104	3168	1550	2935
ENSMUSG00000011096.17	Akt1s1	1563.92	0.030551	0.149521	0.204326	0.838099	0.945423	4082	1084	1068	2037	1621	985	1487
ENSMUSG00000011114.18	Tbrg1	1518.08	0.33794	0.131893	2.56223	0.0104002	0.0848852	3133	940	985	2153	1933	896	1651
ENSMUSG00000011118.4	Panx3	0	NA	NA	NA	NA	NA	0	0	0	0	0	0	0
ENSMUSG00000011148.14	Adssl1	136.866	0.486343	0.296444	1.64059	0.100883	0.359442	281	89	65	275	184	85	101
ENSMUSG00000011154.17	Cfap161	72.2164	0.229209	0.383194	0.598154	0.549737	0.807873	177	45	50	126	57	63	42
ENSMUSG00000011158.8	Brf1	1185.38	0.144494	0.134295	1.07594	0.281953	0.613373	2816	760	797	1604	1401	678	1259
ENSMUSG00000011171.11	Vipr2	24.5217	-0.439721	0.508671	-0.864451	0.38734	0.704749	62	28	18	35	27	11	12
ENSMUSG00000011179.8	Odc1	5482.6	0.245334	0.13346	1.83827	0.0660231	0.282834	12428	3696	3590	7286	5852	3695	5643
ENSMUSG00000011254.16	Thg1l	464.715	-0.244474	0.178974	-1.36598	0.171945	0.478004	1258	371	367	592	374	250	477
ENSMUSG00000011256.16	Adam19	1095.41	-1.92732	0.16925	-11.3874	4.83e-30	1.66e-27	4632	1173	1598	685	474	301	465
ENSMUSG00000011257.19	Pabpc4	1594.29	-0.0192799	0.143624	-0.134239	0.893214	0.965501	4135	1093	1159	2317	1646	934	1408
ENSMUSG00000011263.16	Exoc3l2	3.56719	-1.32359	1.41	-0.938715	0.347877	NA	21	3	2	0	5	2	1
ENSMUSG00000011267.8	Zfp296	13.7312	0.026449	0.674801	0.0391953	0.968735	0.991576	40	8	8	17	25	8	7
ENSMUSG00000011305.11	Plin5	1.04639	-1.29934	2.68635	-0.483684	0.62861	NA	4	2	0	4	0	0	0
ENSMUSG00000011306.7	Sugp1	2324.38	-0.0381543	0.13412	-0.284478	0.776044	0.918009	5748	1727	1614	3275	2751	1206	2114
ENSMUSG00000011349.5	Dmrtc2	0.494334	0.206983	3.4246	0.06044	0.951805	NA	2	0	0	1	2	0	0
ENSMUSG00000011350.15	Gm5893	0.145867	1.27509	4.19873	0.303686	0.761367	NA	0	0	0	0	0	0	1
ENSMUSG00000011382.8	Dhdh	304.585	-0.0717326	0.171317	-0.418712	0.675427	0.875057	701	234	260	371	297	173	298
ENSMUSG00000011427.16	Zfp790	551.181	0.21391	0.151379	1.41307	0.157634	0.458118	1190	367	400	809	550	346	572
ENSMUSG00000011463.5	Cpb1	2.3074	-1.82565	1.59067	-1.14773	0.251081	NA	9	1	4	1	3	0	2
ENSMUSG00000011486.14	Slc25a41	3.83295	1.5243	1.27763	1.19306	0.232845	NA	3	4	0	7	8	3	2
ENSMUSG00000011589.9	Fsd1	819.681	-2.59497	0.179791	-14.4332	3.2e-47	2.81e-44	4031	1097	1096	414	315	143	207
ENSMUSG00000011632.7	Pinlyp	0.19464	0.0870067	4.19873	0.0207221	0.983467	NA	0	1	0	0	0	0	0
ENSMUSG00000011658.16	Fuz	241.048	0.919087	0.188921	4.86494	1.14e-06	3.94e-05	418	106	102	447	347	160	281
ENSMUSG00000011751.16	Sptbn4	6206.64	-0.185761	0.128946	-1.44061	0.149694	0.44613	15884	4910	4630	8776	6844	2995	5443
ENSMUSG00000011752.7	Pgam1	9410.74	-0.103185	0.133667	-0.771957	0.44014	0.743328	25079	7117	6656	11372	9613	5307	9498
ENSMUSG00000011831.16	Evi5	959.93	0.13479	0.165549	0.8142	0.415531	0.724506	1884	770	709	1323	951	522	1093
ENSMUSG00000011832.16	Evi5l	4494.65	-0.292447	0.128012	-2.28452	0.0223411	0.144289	12735	3343	3769	5358	4360	2379	4061
ENSMUSG00000011837.4	Snapc2	1077.54	-0.135157	0.140846	-0.959607	0.337253	0.663704	2874	792	820	1322	1151	607	981
ENSMUSG00000011877.13	Git1	3181.45	-0.0706555	0.138635	-0.50965	0.610297	0.842347	8479	2232	2265	4700	3371	1759	2762
ENSMUSG00000011884.13	Gltp	304.075	0.271693	0.235176	1.15527	0.247978	0.576534	693	200	152	555	441	155	253
ENSMUSG00000011958.17	Bnip2	2602.74	0.446063	0.141555	3.15117	0.00162619	0.0203159	5067	1721	1613	3353	2976	1801	2997
ENSMUSG00000011960.12	Ccnt1	1840.43	-0.0579361	0.168208	-0.34443	0.730523	0.89996	4054	1557	1364	2522	1696	913	2083
ENSMUSG00000012017.4	Scarf2	83.6587	-0.352718	0.358623	-0.983534	0.325345	0.653663	315	48	55	90	114	46	56
ENSMUSG00000012042.9	4930579F01Rik	0	NA	NA	NA	NA	NA	0	0	0	0	0	0	0
ENSMUSG00000012076.8	Brms1l	3528.44	-0.420237	0.143787	-2.92263	0.00347086	0.0374119	9487	3001	3180	3689	3388	1649	3391
ENSMUSG00000012114.17	Med15	2814.91	0.109687	0.119243	0.91986	0.357646	0.680924	6616	1832	2015	4142	3058	1597	2855
ENSMUSG00000012117.13	Dhdds	2798.69	-0.337191	0.121937	-2.76528	0.00568738	0.0546914	7826	2185	2330	3305	2810	1363	2599
ENSMUSG00000012123.17	Crybg2	0.857724	2.15401	2.99573	0.719026	0.472125	NA	1	0	0	0	4	1	0
ENSMUSG00000012126.16	Ubxn11	183.418	0.170563	0.29103	0.586066	0.557831	0.813588	520	124	91	208	207	144	163
ENSMUSG00000012187.13	Mogat1	1.11955	0.181712	1.99854	0.0909222	0.927554	NA	2	1	1	2	0	1	1
ENSMUSG00000012211.13	Tex22	0.857301	2.60333	2.98249	0.872872	0.382733	NA	0	1	0	0	3	1	0
ENSMUSG00000012282.2	Wnt8a	1.12925	0.798586	2.73695	0.291779	0.770456	NA	0	0	3	0	3	0	1
ENSMUSG00000012296.16	Tjap1	764.955	0.189518	0.160196	1.18304	0.236795	0.564633	1784	489	536	963	901	498	747
ENSMUSG00000012350.15	Ehf	6.11535	-0.643565	0.955788	-0.673334	0.500735	NA	10	7	8	5	6	1	7
ENSMUSG00000012396.12	Nanog	0.134993	1.27509	4.19873	0.303686	0.761367	NA	0	0	0	0	1	0	0
ENSMUSG00000012405.16	Rpl15	3338.04	-0.220926	0.127052	-1.73887	0.0820585	0.320501	8354	2776	2773	3856	3174	1768	3259
ENSMUSG00000012422.14	Tmem167	2093.96	-0.197349	0.170315	-1.15873	0.246565	0.575411	4629	1904	1704	2688	1939	967	2233
ENSMUSG00000012428.9	Steap4	2.97646	-1.10928	1.68864	-0.656912	0.511238	NA	5	4	3	1	9	0	0
ENSMUSG00000012429.9	Mplkip	443.445	0.147878	0.166289	0.889284	0.373851	0.693236	924	318	343	542	502	261	469
ENSMUSG00000012443.4	Kif11	87.1837	-0.0158513	0.268296	-0.0590815	0.952887	0.987745	213	73	58	115	86	55	77
ENSMUSG00000012483.4	Rpa3	197.889	-0.171135	0.232945	-0.734661	0.462546	0.756988	514	144	144	216	235	87	237
ENSMUSG00000012519.14	Mlkl	1.88442	0.352389	1.72387	0.204418	0.838027	NA	3	2	1	7	1	1	0
ENSMUSG00000012520.10	Phox2b	0.145867	1.27509	4.19873	0.303686	0.761367	NA	0	0	0	0	0	0	1
ENSMUSG00000012535.14	Tnpo3	2622.14	0.0830031	0.119527	0.694428	0.487414	0.773387	5862	1863	1951	3656	2755	1465	2748
ENSMUSG00000012609.19	Ttll5	34219.4	0.0261584	0.122125	0.214193	0.830396	0.942076	83659	24481	25156	45884	33242	20667	34171
ENSMUSG00000012640.16	Zfp715	594.705	0.053122	0.213615	0.24868	0.803608	0.930862	1121	471	476	892	576	268	714
ENSMUSG00000012705.16	Retn	2.82207	-1.53865	1.73381	-0.887439	0.374843	NA	12	0	4	1	8	0	1
ENSMUSG00000012777.14	Acp4	0	NA	NA	NA	NA	NA	0	0	0	0	0	0	0
ENSMUSG00000012819.15	Cdh23	24.8968	0.111013	0.455728	0.243595	0.807545	0.932793	65	15	15	40	30	14	23
ENSMUSG00000012848.15	Rps5	3151.82	-0.0156346	0.13442	-0.116311	0.907406	0.97008	8098	2217	2312	4010	3350	1909	2921
ENSMUSG00000012889.8	Podnl1	0.658612	0.066433	3.04933	0.0217861	0.982619	NA	3	0	0	2	2	0	0
ENSMUSG00000013033.16	Adgrl1	12973.7	-0.291476	0.119808	-2.43285	0.0149805	0.110334	37949	9611	9920	17750	12705	6437	11568
ENSMUSG00000013076.17	Amotl1	740.437	0.319917	0.18969	1.68652	0.0916954	0.340123	1391	412	554	1122	930	364	916
ENSMUSG00000013083.8	2200002J24Rik	0	NA	NA	NA	NA	NA	0	0	0	0	0	0	0
ENSMUSG00000013089.15	Etv5	7204.16	0.837844	0.160513	5.21979	1.79e-07	7.25e-06	12094	2939	3992	11455	9454	4570	10204
ENSMUSG00000013091.5	Tmem190	0.683917	1.63125	2.83852	0.574684	0.565505	NA	0	1	0	2	1	0	1
ENSMUSG00000013150.15	Gfod2	2486.72	-0.176557	0.155409	-1.13608	0.255923	0.586372	6766	1874	1997	2663	2442	1508	2295
ENSMUSG00000013155.10	Enkd1	182.386	0.79023	0.235203	3.35978	0.00078005	0.0114159	335	93	86	324	256	136	166
ENSMUSG00000013158.6	4933405L10Rik	1.17397	1.55098	2.31679	0.669453	0.503207	NA	3	0	0	2	2	2	0
ENSMUSG00000013160.7	Atp6v0d1	8113.39	-0.143266	0.126288	-1.13444	0.25661	0.587265	21619	5923	6324	9796	8427	4543	7634
ENSMUSG00000013236.17	Ptprs	9307.6	-0.13065	0.172204	-0.758692	0.448037	0.747797	25373	6682	6511	14627	10787	4754	7007
ENSMUSG00000013275.9	Slc41a1	1173.58	-0.107899	0.129193	-0.835175	0.403619	0.717361	3045	876	856	1641	1214	628	1086
ENSMUSG00000013338.16	Fer1l4	0.0600697	-0.602974	4.15952	-0.144963	0.88474	NA	1	0	0	0	0	0	0
ENSMUSG00000013353.10	4931406B18Rik	0.195063	-0.0416948	4.1411	-0.0100685	0.991967	NA	1	0	0	0	1	0	0
ENSMUSG00000013367.5	Iglon5	6383.17	-0.437277	0.164868	-2.65229	0.00799486	0.0701545	18890	4957	5975	6208	5437	3464	5883
ENSMUSG00000013415.9	Igf2bp1	0.644413	-1.68887	3.12632	-0.54021	0.589052	NA	2	2	0	0	1	0	0
ENSMUSG00000013418.8	B4galnt2	0.145867	1.27509	4.19873	0.303686	0.761367	NA	0	0	0	0	0	0	1
ENSMUSG00000013419.7	Zfp651	2795.69	-0.361081	0.14235	-2.53657	0.0111944	0.0898229	8490	2129	2284	3239	2619	1511	2403
ENSMUSG00000013465.19	Nelfb	2564.72	-0.0321067	0.126546	-0.253715	0.799716	0.929509	6459	1823	1931	3302	2761	1492	2388
ENSMUSG00000013483.14	Card14	4.41147	1.45883	1.26131	1.1566	0.247437	NA	8	1	1	2	13	5	2
ENSMUSG00000013495.15	Tmem175	1398.57	-0.187574	0.136732	-1.37183	0.170116	0.475873	3746	994	1164	1741	1405	765	1285
ENSMUSG00000013523.13	Bcas1	414.101	0.514966	0.283906	1.81386	0.0696991	0.290203	816	241	193	722	787	214	304
ENSMUSG00000013539.14	Tango2	632.896	-0.464519	0.178148	-2.60748	0.00912101	0.0770626	2028	544	472	793	578	332	466
ENSMUSG00000013562.12	4833413E03Rik	0	NA	NA	NA	NA	NA	0	0	0	0	0	0	0
ENSMUSG00000013584.5	Aldh1a2	24.9427	0.159347	0.531517	0.299798	0.764332	0.913436	65	15	13	29	49	13	18
ENSMUSG00000013593.12	Ndufs2	16463.7	0.0590266	0.131995	0.447189	0.654738	0.863596	40243	11231	12153	20317	17725	10146	16404
ENSMUSG00000013611.14	Snx31	0.164278	-0.0416948	4.1411	-0.0100685	0.991967	NA	1	0	0	1	0	0	0
ENSMUSG00000013622.15	Atraid	1142.7	-0.0202627	0.135954	-0.14904	0.881522	0.961685	2798	808	886	1537	1102	662	1145
ENSMUSG00000013629.16	Cad	692.676	0.127431	0.159039	0.801258	0.422982	0.730059	1688	439	445	1189	742	375	681
ENSMUSG00000013643.13	Lypd8	0	NA	NA	NA	NA	NA	0	0	0	0	0	0	0
ENSMUSG00000013646.17	Sh3bp5l	4494.21	-0.0471437	0.162044	-0.290931	0.771104	0.915893	11987	2978	3480	5057	4725	2776	4411
ENSMUSG00000013653.2	1810065E05Rik	0.733182	2.26828	2.79752	0.81082	0.417469	NA	0	1	0	0	1	1	1
ENSMUSG00000013662.6	Atad1	3965.27	-0.375228	0.145576	-2.57754	0.0099505	0.0820942	9719	3614	3668	4872	3198	1898	3718
ENSMUSG00000013663.7	Pten	4007.6	-0.095152	0.211636	-0.449601	0.652998	0.86316	8066	3737	3070	5831	3309	1828	4651
ENSMUSG00000013668.9	4933402N03Rik	0	NA	NA	NA	NA	NA	0	0	0	0	0	0	0
ENSMUSG00000013698.12	Pea15a	19231.3	-0.579435	0.161886	-3.57927	0.000344558	0.00576979	63722	16043	17172	19981	15466	10612	14161
ENSMUSG00000013701.13	Timm23	2751.59	0.168596	0.139358	1.2098	0.226355	0.55075	6207	1813	2076	3444	2865	1801	2851
ENSMUSG00000013707.3	Tnfaip8l2	1.54401	-0.704414	1.79668	-0.392064	0.695011	NA	7	1	1	2	2	1	0
ENSMUSG00000013736.16	Trnt1	1585.17	-0.21064	0.149984	-1.40441	0.160196	0.461699	3897	1368	1214	2061	1449	771	1657
ENSMUSG00000013766.11	Ly6g6e	2.89533	0.718815	1.28426	0.559711	0.575677	NA	7	1	1	7	3	2	3
ENSMUSG00000013787.15	Ehmt2	4530.4	0.234381	0.137507	1.7045	0.0882872	0.334069	10746	2862	2702	6909	5660	2678	4338
ENSMUSG00000013822.7	Elof1	1240.85	0.117254	0.147147	0.796845	0.425541	0.732593	2919	879	844	1521	1448	756	1254
ENSMUSG00000013833.15	Med16	2633.34	0.20809	0.144185	1.44321	0.148961	0.444828	6294	1564	1810	3534	2919	1668	2809
ENSMUSG00000013846.10	St3gal1	37.2954	0.868651	0.480551	1.80761	0.0706665	0.293205	76	14	13	59	84	23	28
ENSMUSG00000013858.14	Tmem259	5943.08	-0.154164	0.143046	-1.07772	0.281157	0.612946	15984	4346	4665	6914	6581	3368	5216
ENSMUSG00000013878.18	Rnf170	1231.67	-0.136231	0.182685	-0.745716	0.455839	0.753339	2739	1018	1040	1595	1045	603	1411
ENSMUSG00000013921.15	Clip3	16374.6	-0.622028	0.167006	-3.72457	0.000195645	0.0036679	50503	13946	14750	22477	15552	6881	10748
ENSMUSG00000013928.13	Thap8	1.05746	-2.44244	2.35823	-1.03571	0.30034	NA	3	1	3	1	0	0	0
ENSMUSG00000013936.12	Myl2	7.32766	-1.19437	0.836126	-1.42846	0.15316	NA	30	7	7	6	4	3	6
ENSMUSG00000013973.12	Dedd	1027.44	-0.076032	0.147581	-0.515188	0.606421	0.840221	2757	738	742	1303	1022	612	985
ENSMUSG00000013974.3	Mcemp1	8.75644	-0.739374	0.831313	-0.889406	0.373785	NA	25	4	14	5	10	4	6
ENSMUSG00000013997.10	Nit1	1312.56	0.358091	0.123729	2.89416	0.00380171	0.0401826	2785	785	800	2003	1625	768	1455
ENSMUSG00000014030.15	Pax5	16.4747	-0.0304474	0.572007	-0.0532291	0.957549	0.989395	49	11	9	29	16	10	13
ENSMUSG00000014039.18	Prdm15	295.851	0.197077	0.184705	1.06698	0.285981	0.617464	647	223	180	468	307	172	304
ENSMUSG00000014074.17	Rnf168	923.029	0.00542586	0.133274	0.040712	0.967526	0.991402	2082	701	710	1282	956	501	911
ENSMUSG00000014075.15	Tctex1d2	585.196	-0.358251	0.202801	-1.76652	0.077309	0.309383	1414	458	571	644	589	242	631
ENSMUSG00000014077.13	Chp1	3813.99	-0.498614	0.139189	-3.58228	0.000340608	0.00572185	10407	3419	3660	3769	3281	1870	3429
ENSMUSG00000014104.12	Sval2	0	NA	NA	NA	NA	NA	0	0	0	0	0	0	0
ENSMUSG00000014158.12	Trpv4	40.2115	0.388273	0.41726	0.93053	0.352097	0.676133	87	23	22	61	72	22	31
ENSMUSG00000014164.15	Klhl3	2290.72	-0.176178	0.128235	-1.37387	0.169483	0.475044	6351	1759	1575	3000	2368	1186	2230
ENSMUSG00000014177.10	Tvp23b	974.481	-0.203172	0.161733	-1.25622	0.209037	0.529733	2373	816	842	1022	882	543	996
ENSMUSG00000014195.16	Dnajc7	9222.22	0.153309	0.123937	1.23699	0.21609	0.538895	19960	6108	6993	12634	9985	5291	9997
ENSMUSG00000014198.15	Zfp385c	28853.9	0.37592	0.134828	2.78814	0.0053011	0.0519613	63572	16153	18503	42217	31849	18949	32510
ENSMUSG00000014226.10	Cacybp	3240.74	0.0293189	0.151624	0.193366	0.846672	0.948482	6730	2582	2601	3930	3315	1757	3583
ENSMUSG00000014232.14	Cluap1	1005.52	0.210347	0.149214	1.4097	0.158629	0.459279	2226	681	707	1233	1163	654	1021
ENSMUSG00000014243.5	Zswim7	164.889	0.179208	0.218214	0.821246	0.411506	0.722008	368	121	98	225	186	90	196
ENSMUSG00000014245.8	Pigl	260.116	0.0671032	0.181922	0.368857	0.712234	0.892168	573	212	199	313	258	180	221
ENSMUSG00000014294.4	Ndufa2	2968.34	-0.0861964	0.157568	-0.547044	0.584349	0.828466	7868	2076	2335	3312	3204	1813	2719
ENSMUSG00000014301.13	Pam16	1119.85	-0.0244794	0.172737	-0.141715	0.887305	0.962324	2821	773	909	1244	1234	729	964
ENSMUSG00000014303.13	Glis2	292.75	-0.605124	0.207641	-2.91428	0.00356512	0.0381932	962	254	253	364	223	154	199
ENSMUSG00000014313.15	Cox6c	9755.33	-0.175982	0.139208	-1.26417	0.20617	0.525271	24711	7813	7871	10530	10184	5357	9462
ENSMUSG00000014329.14	Bicc1	76.504	-0.063058	0.321284	-0.196269	0.8444	0.947347	238	43	52	105	74	52	65
ENSMUSG00000014349.7	Ube2z	4265.31	0.102392	0.122898	0.833145	0.404763	0.717473	10130	2882	3057	5630	4555	2572	4402
ENSMUSG00000014351.12	Gip	0	NA	NA	NA	NA	NA	0	0	0	0	0	0	0
ENSMUSG00000014353.15	Tmem87b	1313.56	0.00610138	0.152345	0.0400497	0.968053	0.991576	2985	1013	906	2042	1325	644	1404
ENSMUSG00000014355.10	Anapc1	2965.13	0.208521	0.161827	1.28854	0.197559	0.514455	6318	2003	1999	5174	2810	1632	3231
ENSMUSG00000014361.5	Mertk	103.873	0.337462	0.50112	0.673415	0.500684	0.782033	120	78	73	145	254	28	74
ENSMUSG00000014402.15	Tsg101	3218.11	-0.0389207	0.123952	-0.313999	0.753522	0.909421	7399	2435	2613	4045	3241	1787	3266
ENSMUSG00000014418.16	Hps5	167.175	0.0935468	0.202448	0.462079	0.644025	0.85848	390	119	111	236	193	91	172
ENSMUSG00000014426.9	Map3k4	2215.06	0.13891	0.123473	1.12502	0.26058	0.590892	5119	1466	1586	3035	2505	1326	2196
ENSMUSG00000014444.17	Piezo1	50.0668	0.487173	0.351683	1.38526	0.165973	0.469944	83	36	32	70	74	29	49
ENSMUSG00000014453.4	Blk	0.344487	-1.30205	4.08045	-0.319095	0.749655	NA	4	0	0	1	0	0	0
ENSMUSG00000014470.4	Rnf166	1933.65	-0.0194541	0.131822	-0.147578	0.882676	0.96175	4724	1330	1531	2525	1934	1106	1965
ENSMUSG00000014496.8	Ankrd28	810.378	0.262463	0.170632	1.53818	0.124004	0.403142	1589	607	518	1367	827	447	875
ENSMUSG00000014498.9	Ankrd52	6788.12	-0.40919	0.120473	-3.39651	0.000682498	0.010333	20340	5301	5639	8089	6279	3335	6152
ENSMUSG00000014503.15	Pkd2l2	3.51461	1.05708	1.2858	0.822114	0.411012	NA	10	1	0	8	5	3	3
ENSMUSG00000014504.16	Srp19	932.584	0.019214	0.154308	0.124517	0.900906	0.967506	2153	689	740	1053	961	567	966
ENSMUSG00000014529.9	Tmbim7	0.582506	-1.18484	2.92387	-0.40523	0.685308	NA	1	1	1	0	1	0	0
ENSMUSG00000014542.3	Clec4f	0	NA	NA	NA	NA	NA	0	0	0	0	0	0	0
ENSMUSG00000014543.14	Klra17	0.104208	1.27509	4.19873	0.303686	0.761367	NA	0	0	0	1	0	0	0
ENSMUSG00000014547.10	Wdfy2	520.164	-0.1822	0.163889	-1.11172	0.266257	0.596632	1172	470	426	677	526	254	474
ENSMUSG00000014550.14	Rbsn	2040.97	-0.070724	0.118247	-0.598106	0.549769	0.807873	4949	1521	1577	2698	2157	1087	1996
ENSMUSG00000014551.8	Mrps25	3953.74	0.0167822	0.191276	0.0877383	0.930085	0.977498	9100	2630	3518	3907	4029	2470	4315
ENSMUSG00000014554.13	Dguok	540.666	0.135594	0.203605	0.665963	0.505435	0.784705	1304	370	332	806	464	305	693
ENSMUSG00000014592.21	Camta1	5043.02	0.0868694	0.16185	0.536727	0.591456	0.832469	10379	3743	3648	8388	5217	2426	5376
ENSMUSG00000014599.10	Csf1	121.619	0.413435	0.324604	1.27366	0.202785	0.520403	296	75	52	191	188	83	86
ENSMUSG00000014601.13	Strip1	2429.89	0.172677	0.13595	1.27014	0.204034	0.522272	5837	1455	1681	3476	2596	1455	2635
ENSMUSG00000014602.15	Kif1a	42548.7	-0.467809	0.115216	-4.06028	4.9e-05	0.00107498	123901	35114	36161	56143	38813	19039	36358
ENSMUSG00000014603.3	Alx3	0.7813	0.791207	2.65376	0.298146	0.765592	NA	3	0	0	2	1	1	0
ENSMUSG00000014606.14	Slc25a11	4473	-0.111588	0.122903	-0.907941	0.363909	0.68614	11081	3288	3691	5487	4706	2474	4190
ENSMUSG00000014609.16	Chrne	0.195063	-0.0416948	4.1411	-0.0100685	0.991967	NA	1	0	0	0	1	0	0
ENSMUSG00000014633.15	Cmc2	390.943	0.0554128	0.200795	0.275967	0.782574	0.920953	984	254	298	425	431	263	375
ENSMUSG00000014668.15	Chfr	1078	-0.0545409	0.150131	-0.363289	0.716389	0.893915	2671	815	840	1253	1017	663	1085
ENSMUSG00000014686.8	Ceacam16	45.0483	-0.395316	0.396057	-0.99813	0.318216	0.647185	151	36	25	49	64	20	36
ENSMUSG00000014704.10	Hoxa2	0	NA	NA	NA	NA	NA	0	0	0	0	0	0	0
ENSMUSG00000014725.16	Adam28	0.257681	1.98272	4.16778	0.475725	0.63427	NA	0	0	0	0	0	1	0
ENSMUSG00000014747.6	Ankrd53	0.496883	2.86016	3.47881	0.822164	0.410983	NA	0	0	0	1	1	1	0
ENSMUSG00000014748.13	Tex261	10420.3	-0.311024	0.190011	-1.63687	0.101657	0.361289	27543	7976	9685	9334	10270	5434	10878
ENSMUSG00000014763.8	Fam120b	2200.83	-0.507699	0.129155	-3.93092	8.46e-05	0.00175363	6030	1931	2079	2615	1856	997	1933
ENSMUSG00000014767.17	Tbp	462.278	0.159982	0.155187	1.0309	0.302587	0.632365	992	330	326	656	487	261	509
ENSMUSG00000014769.10	Psmb1	6891.41	0.0770031	0.137866	0.558535	0.576479	0.824116	15873	4774	5207	8384	7282	4038	7593
ENSMUSG00000014771.13	Pdcd2	544.985	0.373486	0.153436	2.43415	0.014927	0.110043	1119	329	356	774	614	340	644
ENSMUSG00000014773.13	Dll1	24.4174	-1.09039	0.543852	-2.00494	0.044969	0.226871	97	20	19	19	37	5	19
ENSMUSG00000014776.7	Nol3	422.745	-0.96125	0.174057	-5.52262	3.34e-08	1.53e-06	1494	364	447	388	356	164	310
ENSMUSG00000014778.10	Fhod1	41.7423	0.248785	0.446725	0.556908	0.57759	0.82453	92	33	14	73	73	17	36
ENSMUSG00000014782.16	Plekhg4	80.4119	-0.120854	0.343679	-0.351647	0.725103	0.897638	209	79	43	73	97	47	78
ENSMUSG00000014786.8	Slc9a5	1094.03	-0.59713	0.183965	-3.24588	0.00117088	0.0156823	3718	1011	834	1123	979	581	783
ENSMUSG00000014791.10	Elmo3	36.6581	0.515477	0.403584	1.27725	0.201514	0.518851	80	22	17	50	52	27	35
ENSMUSG00000014813.9	Stc1	4.04785	0.429705	1.12155	0.383134	0.70162	NA	11	2	1	10	6	2	3
ENSMUSG00000014837.15	4931428F04Rik	955.43	-0.328726	0.158848	-2.06943	0.0385059	0.205978	2601	714	871	1074	867	483	952
ENSMUSG00000014846.12	Tppp3	441.023	-0.552505	0.1936	-2.85385	0.00431933	0.0443476	1470	335	348	656	434	185	314
ENSMUSG00000014850.15	Msh3	850.824	-0.00718322	0.148342	-0.0484234	0.961379	0.990369	2040	604	609	1243	845	429	954
ENSMUSG00000014852.16	Adamts13	0.416832	2.17784	4.17843	0.52121	0.60222	NA	0	0	0	4	0	0	0
ENSMUSG00000014856.12	Tmem208	933.112	-0.0420543	0.158933	-0.264604	0.791314	0.925208	2486	666	647	1170	1065	553	831
ENSMUSG00000014859.9	E2f4	1355.43	-0.165325	0.158196	-1.04506	0.295995	0.627118	3828	969	1047	1606	1364	817	1186
ENSMUSG00000014867.9	Surf4	5559.39	0.0789913	0.140163	0.563567	0.573049	0.822019	13674	3669	4075	7083	5602	3465	5834
ENSMUSG00000014873.15	Surf2	745.085	-0.0227238	0.147622	-0.153932	0.877663	0.96095	1860	513	550	993	883	403	692
ENSMUSG00000014905.4	Dnajb9	1190.62	-0.325708	0.210235	-1.54926	0.121319	0.397754	2667	1133	1023	1367	1052	493	1379
ENSMUSG00000014907.10	Naf1	541.225	0.557763	0.179527	3.10686	0.00189087	0.023057	919	333	338	734	693	325	701
ENSMUSG00000014932.15	Yes1	222.535	0.0642822	0.232216	0.27682	0.781918	0.920476	448	169	164	387	228	97	240
ENSMUSG00000014956.15	Ppp1cb	5040.46	-0.405105	0.226083	-1.79184	0.073158	0.298975	11263	5347	4079	6670	3898	1953	5568
ENSMUSG00000014959.12	Gorasp2	5604.92	0.131004	0.11881	1.10263	0.270186	0.601403	12682	3865	4177	7394	5850	3501	5643
ENSMUSG00000014980.14	Tsen15	672.609	0.210014	0.175533	1.19644	0.231527	0.557493	1603	412	464	812	757	453	707
ENSMUSG00000015001.17	Oc90	0.266007	-0.634966	4.10438	-0.154704	0.877054	NA	2	0	0	0	0	0	1
ENSMUSG00000015002.18	Efr3a	17551.5	-0.274852	0.133508	-2.05869	0.0395238	0.209614	41179	14939	16066	21399	16647	8442	16591
ENSMUSG00000015013.9	Trappc2l	1276.37	0.0277082	0.175872	0.157548	0.874813	0.960385	3246	853	965	1383	1350	825	1305
ENSMUSG00000015016.8	Acsf3	1660.53	-0.113306	0.135726	-0.834814	0.403822	0.717361	4440	1173	1252	2041	1767	921	1615
ENSMUSG00000015023.7	Ddx19a	1098.6	0.0981987	0.132047	0.743667	0.457078	0.753797	2462	764	773	1639	1243	573	1143
ENSMUSG00000015027.11	Galns	74.8858	0.89007	0.322465	2.76021	0.00577645	0.0551487	148	23	34	160	105	50	77
ENSMUSG00000015053.14	Gata2	27.7004	0.578183	0.4722	1.22444	0.220784	0.543355	44	17	19	45	46	16	21
ENSMUSG00000015083.11	C8g	51.6465	-0.025442	0.353019	-0.0720696	0.942547	0.98288	129	33	41	85	60	28	37
ENSMUSG00000015085.8	Entpd2	252.172	1.01147	0.343912	2.94107	0.00327086	0.0357108	404	105	106	280	604	162	237
ENSMUSG00000015087.14	Rabl6	9464.38	-0.0441058	0.153067	-0.288147	0.773234	0.916677	25119	6395	7145	11000	9519	5718	9793
ENSMUSG00000015090.13	Ptgds	1123.65	0.618945	0.28883	2.14294	0.0321182	0.18463	2348	554	490	1328	2431	643	1015
ENSMUSG00000015092.9	Edf1	6261.97	-0.0857395	0.148797	-0.57622	0.564467	0.816478	16437	4265	5083	7687	6747	3765	5364
ENSMUSG00000015093.15	Clic3	5.71688	1.51093	1.0307	1.46593	0.142667	NA	2	5	5	7	10	5	2
ENSMUSG00000015094.16	Npdc1	8835.84	-0.117193	0.149242	-0.785254	0.432305	0.737261	22759	6371	6954	11303	10492	4808	7231
ENSMUSG00000015095.12	Fbxw5	5598.1	0.0432215	0.134471	0.321418	0.747894	0.906717	13872	3774	4123	7002	5841	3371	5817
ENSMUSG00000015112.15	Slc25a13	75.6479	-0.379995	0.364974	-1.04116	0.297802	0.628186	220	78	35	134	71	29	65
ENSMUSG00000015120.15	Ube2i	1717.18	0.0936517	0.128333	0.729753	0.465541	0.758758	4061	1188	1214	2437	1722	1018	1777
ENSMUSG00000015126.9	Tsr3	1205.63	-0.0281339	0.177134	-0.158829	0.873804	0.960027	3172	886	824	1396	1469	729	1043
ENSMUSG00000015127.14	Unkl	431.357	-0.510243	0.194517	-2.62313	0.0087125	0.0745282	1196	341	425	556	333	182	421
ENSMUSG00000015133.17	Lrrk1	37.8218	-0.00833759	0.408811	-0.0203947	0.983728	0.995755	111	27	16	53	54	19	35
ENSMUSG00000015134.15	Aldh1a3	3.86726	-1.22727	1.27006	-0.966308	0.33389	NA	12	4	5	4	0	1	5
ENSMUSG00000015143.15	Actn1	257.383	0.332424	0.272152	1.22146	0.22191	0.544565	428	196	152	449	396	109	246
ENSMUSG00000015149.14	Sirt2	4047.44	0.0486504	0.137238	0.354497	0.722967	0.896711	10019	2827	2820	5349	4776	2388	3662
ENSMUSG00000015165.16	Hnrnpl	7904.28	0.0521262	0.115915	0.449694	0.652931	0.86316	20027	5295	5222	11626	8557	4372	8025
ENSMUSG00000015176.11	Nolc1	3262.03	-0.00442259	0.127504	-0.034686	0.97233	0.991829	7661	2298	2612	4269	3654	1838	3011
ENSMUSG00000015189.12	Casd1	1458.25	-0.310876	0.164577	-1.88894	0.0589004	0.265894	3754	1268	1103	2133	1300	628	1465
ENSMUSG00000015202.13	Cnksr3	378.709	0.714573	0.264391	2.70272	0.00687753	0.0626315	652	233	172	912	389	240	354
ENSMUSG00000015214.14	Mtmr1	1299.33	0.0853999	0.148241	0.576089	0.564555	0.816532	2868	894	981	1988	1274	691	1417
ENSMUSG00000015217.11	Hmgb3	1345.72	0.1267	0.170855	0.741563	0.458352	0.754901	3058	853	1065	1580	1391	825	1547
ENSMUSG00000015222.18	Map2	3316.93	-0.202376	0.247421	-0.81794	0.413391	0.723223	7071	3092	2461	6438	3053	1315	2701
ENSMUSG00000015224.10	Cyp2j9	102.146	0.513152	0.378486	1.3558	0.175162	0.483009	205	57	50	210	184	54	58
ENSMUSG00000015242.14	Nipsnap3a	0	NA	NA	NA	NA	NA	0	0	0	0	0	0	0
ENSMUSG00000015243.4	Abca1	507.712	1.28451	0.28466	4.51246	6.41e-06	0.000185671	492	285	183	1178	856	278	531
ENSMUSG00000015247.10	Nipsnap3b	301.781	0.249268	0.205995	1.21007	0.226252	0.550654	720	183	201	375	305	217	329
ENSMUSG00000015289.4	Lage3	514.588	0.120854	0.158937	0.760386	0.447024	0.747397	1191	346	373	651	605	310	510
ENSMUSG00000015290.15	Ubl4a	5500.38	0.00859776	0.139914	0.0614503	0.951001	0.986532	13140	3835	4341	6490	5747	3222	5795
ENSMUSG00000015291.10	Gdi1	38620.7	-0.478069	0.123584	-3.86839	0.000109557	0.00218713	109922	32245	34228	42830	36862	17302	35954
ENSMUSG00000015305.6	Sash1	391.254	0.0835015	0.25826	0.323323	0.74645	0.905593	794	266	287	845	384	163	374
ENSMUSG00000015312.9	Gadd45b	66.9108	0.596883	0.336662	1.77294	0.076238	0.306719	139	27	32	165	84	32	71
ENSMUSG00000015314.10	Slamf6	0.607156	0.0644724	2.89899	0.0222396	0.982257	NA	1	0	1	2	0	0	1
ENSMUSG00000015316.11	Slamf1	0.134993	1.27509	4.19873	0.303686	0.761367	NA	0	0	0	0	1	0	0
ENSMUSG00000015335.16	Zdhhc12	54.2269	0.214282	0.346564	0.618304	0.536375	0.80292	138	34	32	76	63	40	44
ENSMUSG00000015337.5	Endog	905.834	-0.277741	0.14641	-1.89701	0.0578265	0.263428	2500	709	735	1088	966	477	749
ENSMUSG00000015340.10	Cybb	3.2374	0.233679	1.32093	0.176904	0.859584	NA	5	4	1	11	2	1	2
ENSMUSG00000015341.17	Golga7	2968.34	-0.0610607	0.144351	-0.423001	0.672295	0.873187	6883	2305	2517	3268	2817	1787	3014
ENSMUSG00000015342.6	Xk	1432.22	-0.00394139	0.184939	-0.0213119	0.982997	0.995396	3306	1220	931	2378	1279	770	1356
ENSMUSG00000015354.8	Pcolce2	46.5094	0.620322	0.434705	1.427	0.153581	0.452443	64	29	32	117	53	22	40
ENSMUSG00000015355.13	Cd48	0.768637	1.27824	2.9622	0.431518	0.666092	NA	1	0	0	4	0	0	2
ENSMUSG00000015357.10	Clpx	3316.84	0.199034	0.126837	1.5692	0.116601	0.388896	6920	2250	2366	5200	3608	1840	3455
ENSMUSG00000015363.13	Trabd	533.762	-0.141034	0.188611	-0.74775	0.454611	0.752566	1511	393	349	795	618	281	415
ENSMUSG00000015365.15	Mov10l1	0	NA	NA	NA	NA	NA	0	0	0	0	0	0	0
ENSMUSG00000015377.10	Dennd6b	1887.06	0.0823356	0.151487	0.543516	0.586775	0.829819	4666	1321	1242	2363	2310	1122	1803
ENSMUSG00000015396.4	Cd83	102.595	-0.307476	0.327749	-0.938143	0.348171	0.673653	284	75	80	209	93	42	71
ENSMUSG00000015401.12	Cltrn	0.400577	-0.691452	3.74265	-0.184749	0.853426	NA	1	1	0	0	0	0	1
ENSMUSG00000015405.15	Ace2	8.87335	0.950238	0.794894	1.19543	0.23192	NA	11	7	3	16	17	5	7
ENSMUSG00000015437.5	Gzmb	0	NA	NA	NA	NA	NA	0	0	0	0	0	0	0
ENSMUSG00000015441.4	Gzmf	0	NA	NA	NA	NA	NA	0	0	0	0	0	0	0
ENSMUSG00000015443.9	Gzmn	0	NA	NA	NA	NA	NA	0	0	0	0	0	0	0
ENSMUSG00000015451.16	C4a	19.7379	1.22188	0.729835	1.67418	0.0940944	0.345064	32	10	5	23	48	20	6
ENSMUSG00000015452.14	Ager	10.987	-0.188128	0.726055	-0.25911	0.795551	0.927535	31	7	8	7	16	5	14
ENSMUSG00000015461.15	Atf6b	4242.7	-0.0284107	0.155406	-0.182815	0.854943	0.95288	11253	2879	3038	5017	5064	2471	3959
ENSMUSG00000015467.14	Egfl8	21.8458	0.499905	0.537891	0.92938	0.352692	0.676468	47	9	14	24	40	14	21
ENSMUSG00000015468.14	Notch4	87.7418	0.194765	0.409902	0.475151	0.634679	0.855609	139	77	62	103	169	36	66
ENSMUSG00000015474.16	Ppt2	1505	0.227756	0.156813	1.45241	0.146388	0.441315	3524	982	1004	1888	1688	1045	1472
ENSMUSG00000015476.6	Prrt1	13664.8	-0.221928	0.130498	-1.70062	0.0890143	0.335465	37314	10031	11354	16659	14146	7507	11667
ENSMUSG00000015478.13	Rnf5	2342.84	-0.0278231	0.150012	-0.185473	0.852858	0.951954	6159	1611	1727	2811	2573	1429	2179
ENSMUSG00000015484.3	Fam163a	10.7321	0.169071	0.825636	0.204776	0.837747	0.945423	21	8	5	16	28	3	5
ENSMUSG00000015488.14	Cacfd1	3371.65	-0.136917	0.138197	-0.990737	0.321814	0.650853	8547	2606	2712	3743	3406	1929	3299
ENSMUSG00000015501.10	Hivep2	2070.44	0.353544	0.161003	2.19589	0.0281	0.169245	3739	1472	1321	3528	2437	1104	2218
ENSMUSG00000015519.12	2310057J18Rik	0	NA	NA	NA	NA	NA	0	0	0	0	0	0	0
ENSMUSG00000015522.18	Arnt	739.923	0.685506	0.152197	4.50408	6.67e-06	0.0001907	1316	416	391	1237	824	495	938
ENSMUSG00000015533.9	Itga2	4.60402	0.799743	1.18283	0.676125	0.498961	NA	14	2	0	6	3	4	9
ENSMUSG00000015536.14	Mocs2	1712.45	-0.0770902	0.130885	-0.588991	0.555867	0.812229	4273	1279	1309	2070	1826	957	1684
ENSMUSG00000015542.17	Nat9	787.316	0.00964213	0.199543	0.048321	0.96146	0.990369	2029	625	496	825	911	506	746
ENSMUSG00000015568.16	Lpl	10.5707	0.944028	0.769557	1.22672	0.219929	0.542702	18	6	1	28	18	4	12
ENSMUSG00000015575.15	Atp6v0e	267.109	0.246193	0.187676	1.3118	0.189587	0.502031	570	158	197	373	299	154	310
ENSMUSG00000015579.5	Nkx2-5	0	NA	NA	NA	NA	NA	0	0	0	0	0	0	0
ENSMUSG00000015597.17	Zfp318	983.615	-0.695937	0.164259	-4.23683	2.27e-05	0.000561974	2809	996	899	1029	803	386	909
ENSMUSG00000015599.9	Ttbk1	4689.76	-2.38631	0.141997	-16.8053	2.23e-63	3.2e-60	22440	5942	6305	2597	1774	950	1472
ENSMUSG00000015605.6	Srf	770.059	-0.00768231	0.156087	-0.0492181	0.960745	0.99025	2053	502	552	1053	780	462	744
ENSMUSG00000015619.10	Gata3	8.58704	0.784801	0.943656	0.83166	0.405601	NA	14	7	1	22	18	4	3
ENSMUSG00000015627.5	Gata5	0	NA	NA	NA	NA	NA	0	0	0	0	0	0	0
ENSMUSG00000015647.9	Lama5	227.891	0.523068	0.310924	1.68231	0.0925097	0.341553	390	153	136	295	432	136	167
ENSMUSG00000015652.9	Steap1	183.766	-0.192846	0.251448	-0.766943	0.443116	0.745338	447	179	136	225	123	109	190
ENSMUSG00000015653.13	Steap2	20789.7	-0.367737	0.153634	-2.39359	0.0166846	0.118199	52296	18881	18601	23605	16556	10204	20997
ENSMUSG00000015656.17	Hspa8	134117	0.219757	0.138674	1.58471	0.113033	0.38158	280852	86988	108459	175122	130978	90394	138349
ENSMUSG00000015659.12	Serac1	330.187	-0.230226	0.203639	-1.13056	0.258241	0.589204	852	262	262	475	260	159	356
ENSMUSG00000015665.8	Awat1	0.831821	-2.43429	2.82991	-0.860202	0.389678	NA	5	0	2	0	0	0	1
ENSMUSG00000015668.13	Pdzd11	2198.51	-0.0251235	0.150446	-0.166993	0.867375	0.956272	5488	1570	1694	2490	2450	1329	2084
ENSMUSG00000015671.11	Psma2	3966.09	0.00615471	0.124641	0.0493793	0.960617	0.99025	9354	2924	3085	4843	4293	2371	3737
ENSMUSG00000015672.4	Mrpl32	773.233	0.0858785	0.152866	0.561789	0.57426	0.822459	1667	566	619	907	840	464	796
ENSMUSG00000015697.14	Setdb1	1003.36	0.153634	0.137175	1.11998	0.262721	0.592662	2220	685	692	1492	1054	551	1121
ENSMUSG00000015702.13	Anxa9	2.21975	-0.332371	1.59545	-0.208324	0.834976	NA	7	3	0	1	2	1	4
ENSMUSG00000015709.9	Arnt2	995.703	-1.37046	0.202149	-6.77947	1.21e-11	9.48e-10	3567	1017	1258	1047	628	312	457
ENSMUSG00000015711.8	Prune1	2238.86	0.149271	0.133112	1.12139	0.262121	0.591932	5165	1484	1580	3094	2265	1343	2474
ENSMUSG00000015714.11	Cers2	327.206	0.966609	0.170894	5.65618	1.55e-08	7.52e-07	520	160	143	559	465	232	387
ENSMUSG00000015721.18	Nlrp5	0	NA	NA	NA	NA	NA	0	0	0	0	0	0	0
ENSMUSG00000015733.13	Capza2	5827.57	-0.201205	0.185676	-1.08364	0.278525	0.610731	12622	5047	4919	7523	5425	2519	6672
ENSMUSG00000015745.9	Plekho1	1263.43	-0.423894	0.150554	-2.81557	0.00486908	0.0486939	3913	939	1079	1405	1210	645	1108
ENSMUSG00000015747.5	Vps45	1434.14	-0.0313932	0.130759	-0.240085	0.810265	0.933918	3406	996	1156	1932	1519	770	1426
ENSMUSG00000015748.13	Prpf3	636.724	-0.0219181	0.14786	-0.148236	0.882157	0.96175	1544	448	490	932	675	350	575
ENSMUSG00000015749.12	Anp32e	3664.45	0.632361	0.175777	3.59751	0.000321276	0.00545512	5854	2405	2049	5080	4532	2222	5045
ENSMUSG00000015750.15	Aph1a	436.094	0.0318222	0.164557	0.193381	0.846661	0.948482	1117	303	295	611	465	263	404
ENSMUSG00000015755.16	Tab2	1605.56	0.143812	0.137747	1.04403	0.296472	0.627271	3779	1002	1121	2433	1635	909	1775
ENSMUSG00000015757.10	Ppil4	1269.4	0.224319	0.164341	1.36497	0.172264	0.478407	2494	841	897	1959	1420	626	1548
ENSMUSG00000015759.11	Cnih1	2707.94	-0.0147941	0.141665	-0.10443	0.916828	0.97224	6384	2074	2021	3356	2614	1525	2986
ENSMUSG00000015766.14	Eps8	694.061	0.709537	0.529433	1.34018	0.180185	0.489979	1164	411	264	2195	659	345	594
ENSMUSG00000015776.12	Med22	1699.92	0.164632	0.150854	1.09133	0.275127	0.606676	4036	1051	1219	2127	1909	1067	1807
ENSMUSG00000015787.15	Abo	0	NA	NA	NA	NA	NA	0	0	0	0	0	0	0
ENSMUSG00000015790.16	Surf1	1824.32	0.0514049	0.138958	0.369931	0.711434	0.891742	4539	1252	1308	2292	1959	1124	1802
ENSMUSG00000015804.14	Med28	1741.27	0.188925	0.134679	1.40278	0.160682	0.462256	3999	1185	1156	2346	2048	1088	1688
ENSMUSG00000015806.12	Qdpr	5854.96	-0.123436	0.157747	-0.782496	0.433923	0.738132	14243	4347	5073	6135	5979	3300	6022
ENSMUSG00000015812.8	Gnrh1	6.70094	-0.418835	0.885928	-0.472764	0.636381	NA	25	6	3	6	6	5	5
ENSMUSG00000015829.13	Tnr	690.77	0.641687	0.242659	2.6444	0.0081837	0.0713971	1151	377	343	1686	933	333	649
ENSMUSG00000015837.15	Sqstm1	12748.5	0.0640976	0.131358	0.487961	0.625577	0.850934	30607	8844	8880	17780	15509	7151	11568
ENSMUSG00000015839.6	Nfe2l2	53.3963	0.748844	0.440245	1.70097	0.0889482	0.335302	64	39	26	114	94	22	46
ENSMUSG00000015843.10	Rxrg	8.19795	1.16679	0.820588	1.42189	0.155058	NA	12	4	3	11	17	7	6
ENSMUSG00000015846.15	Rxra	349.331	0.372661	0.163675	2.27684	0.0227959	0.146449	762	200	209	526	434	212	386
ENSMUSG00000015850.11	Adamtsl4	49.7014	0.583837	0.475041	1.22902	0.219063	0.541879	124	30	15	79	75	43	28
ENSMUSG00000015852.13	Fcrls	23.0844	1.78348	0.573492	3.10986	0.00187177	0.0228947	20	10	3	56	50	11	27
ENSMUSG00000015854.7	Cd5l	0.975285	3.70754	2.77309	1.33697	0.181232	NA	0	0	0	3	3	1	0
ENSMUSG00000015869.16	Prpsap1	1751.66	-0.237708	0.15034	-1.58113	0.113847	0.38291	4842	1326	1488	2044	1647	1058	1425
ENSMUSG00000015879.8	Fam184b	4477.96	-0.0258819	0.201033	-0.128744	0.89756	0.966685	9930	3402	3672	5389	3654	2403	5740
ENSMUSG00000015880.13	Ncapg	6.83061	0.13194	0.918443	0.143656	0.885772	NA	15	3	6	8	4	3	14
ENSMUSG00000015882.18	Lcorl	240.119	0.198023	0.308906	0.641046	0.521492	0.793648	390	225	159	397	185	110	326
ENSMUSG00000015889.8	Lta4h	1502.47	0.100489	0.147724	0.680246	0.496349	0.779652	3510	986	1121	2363	1460	882	1460
ENSMUSG00000015890.2	Amdhd1	0.0600697	-0.602974	4.15952	-0.144963	0.88474	NA	1	0	0	0	0	0	0
ENSMUSG00000015932.8	Dstn	7280.22	-0.0693087	0.134642	-0.514762	0.60672	0.840561	16391	5893	5852	8819	7283	3889	7651
ENSMUSG00000015937.15	Macroh2a1	8907.9	0.0215114	0.121677	0.176791	0.859673	0.954197	22460	6086	6398	11821	9347	5211	8941
ENSMUSG00000015942.9	Gtf2ird2	1249.51	-0.173789	0.139309	-1.24751	0.212211	0.533601	3243	928	1051	1518	1295	706	1073
ENSMUSG00000015943.11	Bola1	398.653	0.0331012	0.188541	0.175565	0.860635	0.954205	1052	246	288	491	466	245	376
ENSMUSG00000015944.9	Castor2	3976.7	-0.182403	0.118534	-1.53882	0.123848	0.402902	10550	3142	3019	5048	4029	2168	3570
ENSMUSG00000015947.10	Fcgr1	292.975	0.139261	0.326149	0.426986	0.669389	0.871348	905	171	146	250	290	207	402
ENSMUSG00000015950.13	Ncf1	14.2359	0.273245	0.610165	0.447822	0.654282	0.863354	31	9	9	23	22	8	10
ENSMUSG00000015957.12	Wnt11	65.7447	-0.0478654	0.327647	-0.146088	0.883852	0.96214	160	39	65	70	59	46	61
ENSMUSG00000015961.8	Adss	1968.49	-0.133857	0.158928	-0.842253	0.399646	0.714721	4418	1609	1651	2640	1771	966	2115
ENSMUSG00000015962.5	1700016C15Rik	0	NA	NA	NA	NA	NA	0	0	0	0	0	0	0
ENSMUSG00000015966.17	Il17rb	2.64235	1.11711	1.40011	0.797871	0.424945	NA	3	1	2	3	1	5	1
ENSMUSG00000015968.18	Cacna1d	733.474	-0.0913161	0.144097	-0.633714	0.526268	0.796264	1951	531	505	1067	728	386	731
ENSMUSG00000015970.19	Chdh	15.6727	0.482201	0.6382	0.755564	0.449911	0.748343	32	7	12	30	21	12	7
ENSMUSG00000015971.5	Actr8	2389.23	0.108047	0.124972	0.864572	0.387274	0.704749	5653	1631	1682	3509	2503	1432	2299
ENSMUSG00000015980.14	Lrrc27	280.312	-0.644862	0.225528	-2.85935	0.00424515	0.0437195	958	227	261	258	203	158	228
ENSMUSG00000015981.12	Stk32c	59.7238	0.543384	0.383383	1.41734	0.156383	0.456629	120	40	21	121	95	32	48
ENSMUSG00000015994.10	Fnta	4277.68	0.119821	0.13744	0.871808	0.383313	0.70201	9876	2889	3198	5214	4571	2670	4505
ENSMUSG00000016018.4	Mtrex	2688.84	-0.00240458	0.153042	-0.0157119	0.987464	0.996874	5841	1937	2200	4224	2711	1345	2633
ENSMUSG00000016024.9	Lbp	106.421	0.900796	0.362085	2.4878	0.0128535	0.0993	171	47	67	147	181	97	64
ENSMUSG00000016028.11	Celsr1	103.495	0.64373	0.489007	1.3164	0.188039	0.499606	196	59	51	137	246	68	37
ENSMUSG00000016087.13	Fli1	10.7385	1.64223	0.72897	2.2528	0.0242716	0.152688	13	4	2	22	21	8	11
ENSMUSG00000016128.14	Stard13	66.5333	0.389657	0.308623	1.26257	0.206745	0.526245	126	46	37	110	93	33	71
ENSMUSG00000016150.15	Tenm1	603.764	0.314463	0.256364	1.22663	0.219963	0.542702	966	494	375	1191	605	271	697
ENSMUSG00000016179.11	Camk1g	51.0601	0.641575	0.383849	1.67143	0.0946376	0.346305	104	25	20	122	76	26	44
ENSMUSG00000016181.9	Utp25	484.383	-0.316297	0.153875	-2.05555	0.039826	0.210634	1236	395	448	614	439	246	413
ENSMUSG00000016194.14	Hsd11b1	396.802	1.13348	0.567035	1.99895	0.0456132	0.229169	508	205	188	756	786	306	181
ENSMUSG00000016200.14	Syt14	911.831	-0.474492	0.1878	-2.52658	0.0115178	0.0916263	2401	862	781	1124	692	388	951
ENSMUSG00000016206.6	H2-M3	15.3449	-0.507132	0.610641	-0.83049	0.406262	0.717833	47	8	18	13	14	8	15
ENSMUSG00000016239.11	Lonrf3	115.799	-0.00538997	0.266127	-0.0202534	0.983841	0.995755	240	93	90	185	108	52	128
ENSMUSG00000016252.7	Atp5e	4908.63	-0.179854	0.179051	-1.00449	0.315143	0.644404	13643	3618	3943	4790	5221	3021	4403
ENSMUSG00000016253.12	Nelfcd	1556.12	0.260297	0.131058	1.98613	0.0470193	0.233504	3469	1007	1029	2315	1656	1001	1581
ENSMUSG00000016255.5	Tubb1	0	NA	NA	NA	NA	NA	0	0	0	0	0	0	0
ENSMUSG00000016256.10	Ctsz	152.025	0.0512553	0.346059	0.148111	0.882255	0.96175	360	117	93	344	156	78	87
ENSMUSG00000016257.15	Prelid3b	2127.82	-0.115111	0.140545	-0.819032	0.412768	0.72279	5675	1490	1679	2569	2168	1237	2016
ENSMUSG00000016262.14	Sertad4	325.529	-0.350797	0.210884	-1.66346	0.0962196	0.350012	964	277	258	412	273	201	222
ENSMUSG00000016283.13	H2-M2	0	NA	NA	NA	NA	NA	0	0	0	0	0	0	0
ENSMUSG00000016308.12	Ube2a	1595.79	-0.13506	0.156894	-0.860837	0.389328	0.706246	3516	1438	1274	1935	1538	807	1658
ENSMUSG00000016319.3	Slc25a5	12021.9	-0.0561113	0.116874	-0.480103	0.631154	0.853667	28973	9002	9108	15497	12479	6400	12509
ENSMUSG00000016327.9	Atp1b4	0	NA	NA	NA	NA	NA	0	0	0	0	0	0	0
ENSMUSG00000016344.14	Ppdpf	4007.27	0.19456	0.163369	1.19092	0.233684	0.560807	9613	2422	2862	4805	4602	2686	4062
ENSMUSG00000016346.17	Kcnq2	5958.77	-0.716141	0.126965	-5.64047	1.7e-08	8.19e-07	19501	5401	5459	6696	4564	2707	4608
ENSMUSG00000016349.10	Eef1a2	73280.4	-0.241611	0.114959	-2.10172	0.0355779	0.196643	203499	54954	57114	97988	75063	37403	64210
ENSMUSG00000016356.18	Col20a1	221.55	0.744117	0.247667	3.00451	0.00266011	0.030395	406	115	110	277	368	157	237
ENSMUSG00000016382.15	Pls3	7085.67	0.463801	0.199464	2.32523	0.0200595	0.134849	12251	4599	4664	12836	6188	4113	9067
ENSMUSG00000016386.15	Mpped2	957.022	0.218973	0.143272	1.52837	0.126421	0.40658	2093	679	597	1296	1143	556	1038
ENSMUSG00000016409.4	Nkap	553.344	-0.121463	0.154142	-0.787994	0.4307	0.736618	1260	452	461	694	588	282	524
ENSMUSG00000016427.7	Ndufa1	4330.21	-0.155799	0.158227	-0.984654	0.324794	0.653655	11197	3398	3526	4390	4575	2613	3894
ENSMUSG00000016458.15	Wt1	0.19464	0.0870067	4.19873	0.0207221	0.983467	NA	0	1	0	0	0	0	0
ENSMUSG00000016477.18	E2f3	1168	-0.386829	0.145533	-2.65801	0.00786025	0.0691868	3201	996	971	1362	1042	547	1173
ENSMUSG00000016481.15	Cr1l	1468.02	0.4427	0.148281	2.98555	0.00283065	0.0319505	2662	924	1051	2146	1487	966	1730
ENSMUSG00000016487.15	Ppfibp1	78.3122	0.163611	0.401333	0.407668	0.683518	0.878788	158	72	32	169	105	32	59
ENSMUSG00000016493.13	Cd46	50.6835	-0.33637	0.3852	-0.873234	0.382536	0.701255	110	65	36	55	35	25	52
ENSMUSG00000016494.9	Cd34	65.9421	0.500057	0.381894	1.30941	0.190395	0.503268	96	55	34	120	104	29	61
ENSMUSG00000016495.12	Plgrkt	574.473	0.261181	0.192337	1.35794	0.174484	0.482345	1186	377	438	611	650	386	648
ENSMUSG00000016496.7	Cd274	25.0625	-0.27795	0.480698	-0.578222	0.563114	0.816092	72	23	14	25	28	12	28
ENSMUSG00000016498.10	Pdcd1lg2	8.33185	0.822183	0.867994	0.947222	0.343526	NA	10	8	3	5	14	5	13
ENSMUSG00000016503.18	Gtf3a	465.662	0.134774	0.20263	0.665123	0.505972	0.785084	1240	303	284	577	517	324	439
ENSMUSG00000016510.11	Mtif3	726.883	-0.0770853	0.144588	-0.533136	0.593939	0.833458	1822	531	556	919	818	399	671
ENSMUSG00000016520.7	Lnx2	411.089	0.383865	0.27027	1.4203	0.155521	0.455345	903	246	230	946	340	250	382
ENSMUSG00000016524.12	Il19	2.56762	-2.01188	1.55917	-1.29035	0.19693	NA	10	5	1	1	3	0	2
ENSMUSG00000016526.8	Dyrk3	2141.65	0.430855	0.125201	3.44131	0.000578908	0.00900644	4104	1287	1441	3370	2407	1345	2359
ENSMUSG00000016528.10	Mapkapk2	4884.58	-0.0574083	0.154018	-0.372736	0.709345	0.891173	12626	3447	3915	5632	4549	3143	4727
ENSMUSG00000016529.5	Il10	8.07723	-3.08365	1.2579	-2.45143	0.014229	NA	25	9	17	0	0	6	0
ENSMUSG00000016534.15	Lamp2	2095.87	0.171618	0.188727	0.909347	0.363167	0.686018	4000	1561	1533	3231	1972	1051	2622
ENSMUSG00000016541.10	Atxn10	7754.19	-0.0515418	0.115029	-0.448078	0.654097	0.863255	18564	5690	6122	10484	7685	4236	7745
ENSMUSG00000016552.13	Foxred2	579.59	0.524023	0.301133	1.74017	0.0818292	0.320108	1154	323	341	1033	957	382	318
ENSMUSG00000016554.9	Eif3d	3683.66	0.137946	0.119184	1.15742	0.247099	0.575821	8705	2410	2510	5125	4297	2132	3731
ENSMUSG00000016559.14	H3f3b	6363.12	0.237255	0.118653	1.99957	0.0455472	0.229056	13673	4316	4015	9950	7540	3535	6595
ENSMUSG00000016619.10	Nup50	2300.64	-0.159061	0.128064	-1.24204	0.21422	0.536008	5958	1752	1848	2867	2141	1287	2235
ENSMUSG00000016624.15	Phf21b	520.136	0.642559	0.15295	4.20112	2.66e-05	0.000641305	1040	249	261	851	671	324	659
ENSMUSG00000016626.10	Nlrp14	0	NA	NA	NA	NA	NA	0	0	0	0	0	0	0
ENSMUSG00000016637.7	Ift27	1407.64	0.0566001	0.180385	0.313775	0.753692	0.90946	3559	1033	943	1524	1628	924	1332
ENSMUSG00000016664.16	Pacsin2	7532.41	-0.202867	0.117627	-1.72466	0.0845888	0.325842	19537	5784	6186	9141	7411	3971	7295
ENSMUSG00000016756.17	Cmah	0.570305	3.07384	3.78861	0.811336	0.417172	NA	0	0	0	3	0	1	0
ENSMUSG00000016757.11	Ttll12	1534.7	-0.0646477	0.159014	-0.406554	0.684336	0.879017	4083	1063	1182	1871	1415	960	1517
ENSMUSG00000016758.4	Bik	36.6613	0.61274	0.420716	1.45642	0.145276	0.439382	80	19	18	55	48	32	29
ENSMUSG00000016763.15	Scube1	23.7592	0.294308	0.566955	0.519103	0.603689	0.838845	47	22	9	23	45	12	23
ENSMUSG00000016831.12	Tox4	2267.46	-0.170809	0.136365	-1.25258	0.210358	0.531493	5271	1803	1987	2806	2249	1140	2242
ENSMUSG00000016833.14	Mrps18c	450.993	0.150155	0.198432	0.756706	0.449226	0.748298	872	355	317	615	490	222	555
ENSMUSG00000016918.15	Sulf1	557.51	1.15589	0.696999	1.65838	0.0972403	0.351816	567	360	299	1475	770	430	187
ENSMUSG00000016921.14	Srsf6	3755.07	0.0533215	0.121712	0.438094	0.661318	0.867348	8189	2931	2806	5102	3788	2119	3857
ENSMUSG00000016933.17	Plcg1	1816.88	-0.22789	0.123247	-1.84905	0.0644501	0.278907	4792	1387	1417	2445	1954	863	1679
ENSMUSG00000016940.18	Kctd2	8229.46	-0.0132906	0.143766	-0.0924464	0.926343	0.975583	20092	5691	6529	9462	8879	4811	8444
ENSMUSG00000016942.6	Tmprss6	0.70282	1.88461	2.59025	0.727579	0.466871	NA	1	0	0	1	1	1	1
ENSMUSG00000016946.6	Kctd5	1212.1	-0.179364	0.137099	-1.30828	0.190778	0.503943	3267	866	984	1534	1182	667	1140
ENSMUSG00000016982.6	Pom121l2	0	NA	NA	NA	NA	NA	0	0	0	0	0	0	0
ENSMUSG00000016984.7	Etaa1	272.464	-0.0247025	0.197531	-0.125056	0.900479	0.967442	588	221	216	429	264	139	249
ENSMUSG00000016995.17	Matn4	71.8406	0.601415	0.437223	1.37553	0.168967	0.474169	154	23	42	104	162	40	48
ENSMUSG00000016998.2	Svs4	0.257681	1.98272	4.16778	0.475725	0.63427	NA	0	0	0	0	0	1	0
ENSMUSG00000017000.2	Svs6	0	NA	NA	NA	NA	NA	0	0	0	0	0	0	0
ENSMUSG00000017002.14	Slpi	8.21258	-0.298628	0.850687	-0.351044	0.725556	NA	24	5	5	19	13	2	4
ENSMUSG00000017003.7	Svs3a	0	NA	NA	NA	NA	NA	0	0	0	0	0	0	0
ENSMUSG00000017004.7	Svs5	0	NA	NA	NA	NA	NA	0	0	0	0	0	0	0
ENSMUSG00000017007.9	Rbpjl	7.77714	0.912582	0.811461	1.12462	0.260752	NA	14	3	4	8	11	7	10
ENSMUSG00000017009.3	Sdc4	443.798	1.53017	0.188034	8.13776	4.03e-16	5.17e-14	528	155	131	1016	702	306	529
ENSMUSG00000017049.4	Ccdc70	0	NA	NA	NA	NA	NA	0	0	0	0	0	0	0
ENSMUSG00000017057.9	Il13ra1	20.1937	0.761895	0.578988	1.31591	0.188205	0.499725	21	17	12	44	28	9	18
ENSMUSG00000017064.4	Prl5a1	0	NA	NA	NA	NA	NA	0	0	0	0	0	0	0
ENSMUSG00000017119.19	Nbr1	11242.9	-0.00402485	0.125961	-0.0319532	0.974509	0.992749	25579	8366	8455	16850	11401	5791	11385
ENSMUSG00000017132.17	Cyth1	930.126	0.0890073	0.155752	0.571468	0.567682	0.81761	2338	592	628	1455	1061	534	829
ENSMUSG00000017144.8	Rnd3	241.569	0.193939	0.2562	0.756984	0.449059	0.748298	412	205	171	350	339	111	227
ENSMUSG00000017146.12	Brca1	94.2475	-0.205923	0.293841	-0.700799	0.483429	0.770746	241	56	98	133	84	52	78
ENSMUSG00000017165.1	Gast	0	NA	NA	NA	NA	NA	0	0	0	0	0	0	0
ENSMUSG00000017167.6	Cntnap1	3901.18	-1.03439	0.170722	-6.05892	1.37e-09	7.87e-08	14193	3846	3677	4758	3006	1406	2243
ENSMUSG00000017176.17	Nt5c3b	366.111	0.169612	0.168359	1.00744	0.313721	0.642998	851	245	252	536	384	235	346
ENSMUSG00000017188.3	Coa3	2320.04	-0.248472	0.152043	-1.63422	0.102212	0.362379	6524	1848	1792	2515	2428	1314	2019
ENSMUSG00000017195.15	Zpbp2	0.837926	0.446435	2.84884	0.156708	0.875475	NA	0	1	2	0	0	1	0
ENSMUSG00000017204.4	Gsdma	4.98463	-1.15649	1.01194	-1.14284	0.253103	NA	19	3	7	4	4	2	3
ENSMUSG00000017210.14	Med24	2998.97	-0.166063	0.118154	-1.40548	0.15988	0.461463	7904	2191	2364	3896	3145	1574	2782
ENSMUSG00000017211.14	Gsdma2	0	NA	NA	NA	NA	NA	0	0	0	0	0	0	0
ENSMUSG00000017221.14	Psmd3	5872.1	0.00939097	0.131574	0.0713743	0.9431	0.983068	15054	4034	4179	7652	6578	3464	5477
ENSMUSG00000017264.16	Exosc10	1290.79	0.244336	0.140167	1.74318	0.0813019	0.319125	2857	816	864	2104	1447	769	1241
ENSMUSG00000017286.15	Glod4	1890.39	0.155873	0.172333	0.904489	0.365736	0.687617	3514	1428	1567	2291	2053	1040	2162
ENSMUSG00000017288.15	Vps53	3954.03	0.218606	0.145953	1.49778	0.134191	0.420165	9329	2444	2691	6018	3941	2580	3943
ENSMUSG00000017291.13	Taok1	3480.84	-0.246146	0.200001	-1.23072	0.218426	0.541105	7526	3344	2830	4954	2867	1505	3710
ENSMUSG00000017299.13	Dnttip1	757.592	0.00470401	0.136631	0.0344285	0.972535	0.991829	1812	523	575	1080	811	409	745
ENSMUSG00000017300.9	Tnnc2	6.6343	-0.0748324	0.933205	-0.0801886	0.936087	NA	19	4	3	15	12	2	3
ENSMUSG00000017307.16	Acot8	691.443	-0.0171503	0.15111	-0.113495	0.909638	0.970591	1752	489	518	884	681	425	669
ENSMUSG00000017309.11	Cd300lg	0.863789	-0.0881824	2.59119	-0.0340316	0.972852	NA	2	0	1	0	3	0	1
ENSMUSG00000017310.7	Spint4	0	NA	NA	NA	NA	NA	0	0	0	0	0	0	0
ENSMUSG00000017311.15	Pyy	0	NA	NA	NA	NA	NA	0	0	0	0	0	0	0
ENSMUSG00000017314.12	Mpp2	380.442	0.716294	0.285571	2.50829	0.0121318	0.0954711	762	179	153	982	515	218	290
ENSMUSG00000017316.13	Ppy	0	NA	NA	NA	NA	NA	0	0	0	0	0	0	0
ENSMUSG00000017344.4	Vtn	323.989	0.987643	0.295639	3.34071	0.000835658	0.0119963	559	156	152	352	488	348	264
ENSMUSG00000017376.15	Nlk	4897.63	-0.199504	0.146027	-1.36621	0.171872	0.478004	11750	4161	4002	6443	4198	2475	5035
ENSMUSG00000017386.10	Traf4	158.987	0.148151	0.237394	0.624073	0.53258	0.800187	412	105	81	232	219	87	151
ENSMUSG00000017390.15	Aldoc	539812	0.141159	0.126165	1.11884	0.263206	0.592909	1317342	338615	355742	722662	614955	307382	607778
ENSMUSG00000017400.10	Stac2	255.887	-0.428845	0.283436	-1.51302	0.130274	0.413582	882	209	144	443	269	114	155
ENSMUSG00000017404.12	Rpl19	5628.94	0.020959	0.157575	0.13301	0.894186	0.965608	14834	3726	4090	7177	6158	3617	4887
ENSMUSG00000017405.14	Nek8	45.8832	-0.0448988	0.382628	-0.117343	0.906588	0.969848	104	47	27	73	37	26	41
ENSMUSG00000017412.15	Cacnb4	13547.3	-0.0276674	0.187615	-0.147469	0.882762	0.96175	27406	12068	10120	19641	11972	6555	15418
ENSMUSG00000017417.14	Plxdc1	25165	-0.392885	0.141655	-2.77353	0.0055452	0.0537204	75543	18698	22229	28896	22068	13290	22535
ENSMUSG00000017418.14	Arl5b	341.764	-0.432638	0.22367	-1.93427	0.0530805	0.249983	820	303	328	495	267	134	330
ENSMUSG00000017421.18	Zfp207	2874.93	0.0684051	0.149955	0.456171	0.648267	0.860844	5978	2256	2106	4016	2962	1477	3234
ENSMUSG00000017428.16	Psmd11	7068.6	0.072118	0.11614	0.62096	0.534626	0.801736	16569	4999	5141	9413	7310	4162	7328
ENSMUSG00000017446.14	C1qtnf1	13.405	0.489049	0.6386	0.765814	0.443787	0.745833	24	10	7	14	23	8	14
ENSMUSG00000017453.4	Pipox	6.64898	-0.493122	0.913105	-0.540049	0.589163	NA	19	4	5	15	9	1	5
ENSMUSG00000017466.9	Timp2	678.182	0.128512	0.22577	0.569214	0.569211	0.818914	1708	448	367	1100	1026	344	520
ENSMUSG00000017478.15	Zc3h18	1572.33	0.236611	0.154053	1.5359	0.124562	0.403549	3701	921	1042	2622	1710	959	1499
ENSMUSG00000017485.11	Top2b	2740.05	0.260265	0.196042	1.3276	0.184312	0.494725	4889	2055	1936	4983	2619	1407	3001
ENSMUSG00000017491.9	Rarb	17.434	0.167359	0.550972	0.303752	0.761317	0.912136	35	13	11	29	25	7	17
ENSMUSG00000017493.12	Igfbp4	72.8467	0.519267	0.422113	1.23016	0.218637	0.541362	140	61	22	145	111	43	49
ENSMUSG00000017499.15	Cdc6	2.62535	0.590481	1.5968	0.36979	0.711539	NA	7	2	0	6	5	2	0
ENSMUSG00000017548.15	Suz12	2008.13	0.231864	0.177643	1.30522	0.191818	0.504749	3828	1435	1443	3225	1898	1063	2430
ENSMUSG00000017550.14	Atad5	53.6796	-0.04448	0.352632	-0.126137	0.899623	0.967372	138	34	33	96	50	20	72
ENSMUSG00000017561.16	Crlf3	702.207	-0.151635	0.143744	-1.0549	0.291472	0.622376	1773	561	551	828	704	390	675
ENSMUSG00000017588.2	Krt27	0.120139	-1.23867	4.11482	-0.301027	0.763394	NA	2	0	0	0	0	0	0
ENSMUSG00000017607.9	Tns4	2.73951	-0.981293	1.57555	-0.622826	0.533399	NA	8	0	4	5	5	0	2
ENSMUSG00000017615.12	Tnfaip1	2171.78	0.14507	0.149361	0.971269	0.331414	0.65928	4758	1346	1725	2883	2360	1240	2419
ENSMUSG00000017631.19	Abr	36475.2	-0.15231	0.204678	-0.744144	0.456789	0.753647	85011	24824	35143	39254	33290	18414	44093
ENSMUSG00000017639.13	Rab11fip4	39644.3	-0.491959	0.14897	-3.30241	0.000958581	0.0133719	120287	34074	34235	37951	36625	20543	34233
ENSMUSG00000017652.16	Cd40	4.0358	0.363007	1.10715	0.327875	0.743006	NA	8	3	2	8	7	2	2
ENSMUSG00000017664.16	Slc35c2	1261.99	0.0125078	0.134533	0.0929727	0.925925	0.975468	3157	896	902	1651	1367	749	1196
ENSMUSG00000017667.9	Zfp334	353.752	-0.183598	0.164591	-1.11548	0.264645	0.594617	960	264	252	517	375	171	326
ENSMUSG00000017670.16	Elmo2	4347.2	0.0986028	0.124391	0.792685	0.427961	0.734239	10325	2931	3047	6675	4518	2505	4237
ENSMUSG00000017677.11	Wsb1	438.44	0.0881578	0.221751	0.397554	0.690959	0.882905	907	362	257	756	550	191	423
ENSMUSG00000017679.16	Ttpal	1890.1	-0.377201	0.127453	-2.95953	0.00308109	0.0342148	5104	1611	1629	2327	1639	922	1745
ENSMUSG00000017686.17	Rhot1	5645.86	0.100197	0.150176	0.667198	0.504646	0.784228	11911	4130	4097	8508	5580	2900	6509
ENSMUSG00000017688.14	Hnf4g	0.0600697	-0.602974	4.15952	-0.144963	0.88474	NA	1	0	0	0	0	0	0
ENSMUSG00000017692.8	Rhbdl3	1578.43	0.0799711	0.169899	0.470698	0.637856	0.856479	4128	1031	1084	1995	1517	1052	1625
ENSMUSG00000017697.3	Ada	2.63388	2.98939	1.73002	1.72796	0.0839959	NA	0	2	0	3	7	1	5
ENSMUSG00000017707.9	Serinc3	6776.47	0.101438	0.144787	0.7006	0.483553	0.770746	14325	5054	4796	10651	6846	3485	7373
ENSMUSG00000017713.9	Tha1	48.3143	0.00251273	0.337248	0.00745068	0.994055	0.998498	109	38	34	70	53	23	51
ENSMUSG00000017715.11	Pgs1	2414.3	-0.341042	0.142491	-2.39342	0.016692	0.118199	7155	1864	1973	2709	2361	1309	2077
ENSMUSG00000017716.15	Birc5	15.5452	0.0646216	0.562855	0.11481	0.908595	0.970156	33	13	12	21	12	10	16
ENSMUSG00000017718.15	Afmid	2.15468	1.08033	1.54289	0.7002	0.483803	NA	5	1	0	3	4	2	2
ENSMUSG00000017720.2	Trp53tg5	0.0600697	-0.602974	4.15952	-0.144963	0.88474	NA	1	0	0	0	0	0	0
ENSMUSG00000017721.15	Pigt	17086.6	0.132132	0.146203	0.90376	0.366123	0.687617	41052	11018	12632	21015	18872	11256	16471
ENSMUSG00000017723.11	Wfdc2	3.1072	0.371468	1.20638	0.30792	0.758143	NA	5	3	2	6	3	2	2
ENSMUSG00000017724.14	Etv4	92.7136	0.402375	0.293893	1.36912	0.170961	0.477363	237	47	44	166	104	63	91
ENSMUSG00000017733.4	Eppin	0	NA	NA	NA	NA	NA	0	0	0	0	0	0	0
ENSMUSG00000017734.15	Dbndd2	9785.64	-0.440016	0.113934	-3.86202	0.000112455	0.00224214	27040	8853	8779	10706	8586	5186	7778
ENSMUSG00000017737.2	Mmp9	30.1981	-0.325496	0.546051	-0.596092	0.551114	0.808831	72	15	38	64	24	12	18
ENSMUSG00000017740.17	Slc12a5	55581.7	0.0987089	0.130445	0.756709	0.449225	0.748298	130906	39223	37351	87090	54494	31535	57070
ENSMUSG00000017747.13	Ghdc	240.41	0.107827	0.198936	0.542022	0.587803	0.830484	575	145	188	323	270	151	222
ENSMUSG00000017754.13	Pltp	2185.71	1.28258	0.564551	2.27185	0.0230954	0.147831	3091	909	971	4618	3022	2364	943
ENSMUSG00000017756.9	Slc12a7	33.1078	-0.0603388	0.501556	-0.120303	0.904243	0.968973	73	21	32	40	57	16	17
ENSMUSG00000017760.16	Ctsa	3403.8	0.114902	0.116303	0.98795	0.323177	0.652261	8041	2236	2383	4898	3842	1943	3403
ENSMUSG00000017764.2	Zswim1	1458.4	-0.14416	0.127577	-1.12998	0.258484	0.589332	3868	1089	1090	1875	1554	785	1347
ENSMUSG00000017765.17	Slc12a4	228.592	0.465964	0.322297	1.44576	0.148245	0.443783	394	138	149	543	303	118	147
ENSMUSG00000017767.3	Spata25	0.434264	0.764134	3.63108	0.210443	0.833322	NA	1	0	0	1	2	0	0
ENSMUSG00000017774.19	Myo1c	419.845	-0.0248354	0.154352	-0.160901	0.872172	0.959085	1005	327	300	561	447	231	409
ENSMUSG00000017776.15	Crk	3349.86	-0.140378	0.153481	-0.914629	0.360387	0.68324	7889	2803	2623	4484	2911	1706	3598
ENSMUSG00000017778.14	Cox7c	7422.05	-0.144685	0.174022	-0.831415	0.405739	0.717473	19223	5388	6625	7312	6782	4868	6920
ENSMUSG00000017781.17	Pitpna	11101.6	-0.291542	0.113461	-2.56954	0.0101833	0.0835348	29645	8838	9587	13322	10379	5834	10006
ENSMUSG00000017801.15	Mlx	1469.36	-0.0562921	0.16225	-0.346948	0.728631	0.899473	3693	1029	1136	1642	1753	816	1441
ENSMUSG00000017802.14	Retreg3	2763.71	-0.257525	0.120341	-2.13996	0.0323576	0.185668	7662	2010	2235	3638	2726	1373	2608
ENSMUSG00000017817.11	Jph2	10.7499	-1.33502	0.798706	-1.67148	0.0946271	0.346305	37	15	6	15	13	1	6
ENSMUSG00000017830.15	Dhx58	244.494	-0.588866	0.272242	-2.16302	0.0305396	0.178479	845	233	184	202	170	161	188
ENSMUSG00000017831.8	Rab5a	4341.3	-0.299757	0.155974	-1.92183	0.0546266	0.254457	10660	3539	3985	4728	4184	2070	4476
ENSMUSG00000017832.2	Hspb9	0	NA	NA	NA	NA	NA	0	0	0	0	0	0	0
ENSMUSG00000017837.12	Nkiras2	101.192	0.377811	0.295718	1.27761	0.201388	0.518818	211	56	67	200	125	60	79
ENSMUSG00000017843.14	Ppp2r5c	4166.24	-0.0799564	0.122147	-0.654592	0.512731	0.788895	9840	3156	3312	5725	4091	2173	4206
ENSMUSG00000017858.12	Ift52	1701.18	0.0566427	0.121943	0.464503	0.642288	0.857958	3761	1263	1341	2232	1724	1007	1687
ENSMUSG00000017861.11	Mybl2	6.67152	-0.0513183	0.853281	-0.0601423	0.952042	NA	14	7	4	8	9	3	6
ENSMUSG00000017868.16	Sgk2	14.2991	0.980979	0.61757	1.58845	0.112185	0.380569	18	5	11	24	22	9	16
ENSMUSG00000017897.18	Eya2	24.2154	0.718586	0.548564	1.30994	0.190216	0.503048	35	12	12	64	42	8	21
ENSMUSG00000017922.14	Prl3c1	0	NA	NA	NA	NA	NA	0	0	0	0	0	0	0
ENSMUSG00000017929.13	B4galt5	6987.51	0.117978	0.158471	0.74448	0.456586	0.753592	17185	4489	4966	9477	6382	4413	7800
ENSMUSG00000017943.15	Gdap1l1	3263.02	-0.356225	0.132382	-2.6909	0.00712605	0.0643986	9684	2486	2704	3941	3152	1709	2739
ENSMUSG00000017950.16	Hnf4a	0	NA	NA	NA	NA	NA	0	0	0	0	0	0	0
ENSMUSG00000017969.13	Ptgis	12.4347	-0.00567961	0.68014	-0.00835065	0.993337	0.998498	26	12	7	11	19	5	15
ENSMUSG00000017978.18	Cadps2	1392.21	0.46528	0.270443	1.72044	0.085353	0.327733	2608	848	724	3666	1429	688	1225
ENSMUSG00000017999.16	Ddx27	1140.63	-0.161972	0.133601	-1.21236	0.225376	0.549608	3001	864	879	1555	1170	615	989
ENSMUSG00000018001.18	Cyth3	13456.3	0.00544101	0.131273	0.0414482	0.966939	0.99136	31466	9456	10807	16269	14418	7693	13834
ENSMUSG00000018008.8	Cyth4	17.233	0.471549	0.599521	0.786544	0.431549	0.737107	45	8	6	33	30	10	12
ENSMUSG00000018012.11	Rac3	344.702	-0.777769	0.178514	-4.3569	1.32e-05	0.000354876	1165	295	342	356	266	162	251
ENSMUSG00000018040.9	Rrp7a	4459.32	-0.106259	0.164148	-0.647333	0.517417	0.791705	12749	3035	3296	5467	4612	2777	3835
ENSMUSG00000018042.18	Cyb5r3	3991.09	0.400228	0.162232	2.46701	0.0136246	0.103485	8454	2175	2678	5071	5222	2616	4361
ENSMUSG00000018068.13	Ints2	236.189	-0.284858	0.240106	-1.18638	0.235472	0.563213	530	206	208	358	200	93	246
ENSMUSG00000018076.12	Med13l	1584.18	0.0156329	0.16269	0.0960897	0.923449	0.97459	3785	1151	1136	2453	1374	868	1707
ENSMUSG00000018102.5	H2bc4	1930.32	0.928489	0.132322	7.01688	2.27e-12	1.97e-10	3315	836	841	3208	2638	1281	2645
ENSMUSG00000018126.15	Baiap2l2	4.24844	-1.3595	1.12433	-1.20917	0.226598	NA	20	2	5	3	4	1	4
ENSMUSG00000018143.10	Mafk	291.925	0.0940371	0.184336	0.51014	0.609953	0.842157	720	193	203	367	332	182	288
ENSMUSG00000018160.15	Med1	1822.85	-0.176304	0.128788	-1.36895	0.171016	0.477363	4807	1376	1384	2412	1745	927	1876
ENSMUSG00000018166.8	Erbb3	79.9632	0.630981	0.335084	1.88306	0.0596929	0.267756	180	45	31	106	111	66	78
ENSMUSG00000018167.10	Stard3	1276.8	-0.113274	0.149528	-0.757544	0.448724	0.74792	3261	901	1057	1471	1308	726	1267
ENSMUSG00000018168.8	Ikzf3	11.9884	0.0510322	0.670936	0.0760612	0.93937	0.980993	31	10	7	13	12	11	7
ENSMUSG00000018169.12	Mfng	11.5098	-0.235231	0.653884	-0.359744	0.719038	0.894807	31	11	7	16	11	6	10
ENSMUSG00000018171.9	Vmp1	6320.29	-0.0256487	0.139016	-0.184502	0.853619	0.952341	14470	4918	4881	7719	6230	3469	6948
ENSMUSG00000018189.12	Uchl5	972.621	-0.344242	0.176503	-1.95034	0.0511353	0.244616	2230	902	861	1263	927	404	934
ENSMUSG00000018196.18	Glrx2	1225.42	-0.550166	0.128792	-4.27173	1.94e-05	0.000492092	3607	1108	1069	1490	1052	561	995
ENSMUSG00000018199.9	Ro60	3598.43	-0.617789	0.215714	-2.86392	0.00418427	0.0432887	8922	3837	3117	4975	2763	1234	3464
ENSMUSG00000018209.15	Stk4	1537.04	0.0626746	0.145071	0.432028	0.665721	0.869786	3508	1159	1066	2240	1462	849	1684
ENSMUSG00000018211.13	Wfdc15b	0	NA	NA	NA	NA	NA	0	0	0	0	0	0	0
ENSMUSG00000018217.12	Pmp22	85.1936	0.0631131	0.312499	0.201962	0.839946	0.945881	207	54	51	167	118	35	69
ENSMUSG00000018238.6	Gdf9	27.0407	0.156089	0.608635	0.256458	0.797597	0.928695	94	11	14	17	41	24	21
ENSMUSG00000018239.9	Zcchc10	259.744	0.150481	0.202991	0.741321	0.458499	0.755048	614	182	175	297	277	175	276
ENSMUSG00000018259.13	Prl8a2	0	NA	NA	NA	NA	NA	0	0	0	0	0	0	0
ENSMUSG00000018263.11	Tbx5	0	NA	NA	NA	NA	NA	0	0	0	0	0	0	0
ENSMUSG00000018286.6	Psmb6	5066.97	0.121571	0.139738	0.869993	0.384304	0.702622	12178	3328	3707	6438	5550	3287	4839
ENSMUSG00000018287.12	Spag7	3451.66	0.0591275	0.155691	0.379774	0.704114	0.888501	8314	2259	2665	3984	4026	2076	3463
ENSMUSG00000018293.4	Pfn1	5882.11	0.038661	0.136724	0.282767	0.777355	0.918174	14604	4029	4271	7147	6587	3522	5866
ENSMUSG00000018322.10	Tomm34	2614.27	-0.511877	0.141144	-3.62663	0.00028715	0.00498284	8096	2082	2302	2966	2626	1250	2010
ENSMUSG00000018326.9	Ywhab	28006.4	-0.288912	0.140936	-2.04995	0.0403694	0.212208	70040	23408	24195	31029	27614	13518	28338
ENSMUSG00000018334.18	Ksr1	1642.23	-0.491911	0.132291	-3.71839	0.000200495	0.00374676	4923	1352	1441	2073	1455	789	1301
ENSMUSG00000018339.11	Gpx3	40.7978	0.275497	0.443992	0.620501	0.534928	0.801971	90	30	24	72	54	28	20
ENSMUSG00000018340.13	Anxa6	11622.3	0.110746	0.123409	0.897389	0.369511	0.690282	28072	7359	8291	15743	13212	6779	11889
ENSMUSG00000018341.12	Il12rb2	0.536212	1.35211	3.44785	0.392161	0.694939	NA	0	0	1	2	1	0	0
ENSMUSG00000018347.16	Zkscan6	320.093	0.00669624	0.177767	0.0376686	0.969952	0.991723	824	234	207	467	335	186	297
ENSMUSG00000018362.14	Kpna2	1237.25	-0.275939	0.148391	-1.85954	0.0629505	0.275802	3138	934	1140	1675	1120	606	1133
ENSMUSG00000018363.16	Smurf2	766.553	0.278904	0.159268	1.75116	0.0799179	0.315816	1597	527	488	1285	767	448	830
ENSMUSG00000018372.13	Cep95	363.29	0.107275	0.179672	0.597059	0.550468	0.808524	754	291	253	483	401	192	402
ENSMUSG00000018377.10	Vezf1	1049.88	0.125983	0.151183	0.833311	0.40467	0.717473	2399	680	729	1787	1108	550	1065
ENSMUSG00000018378.13	Cuedc1	460.05	0.0254472	0.20137	0.12637	0.899439	0.967372	1176	325	268	749	612	226	381
ENSMUSG00000018379.17	Srsf1	3382.2	-0.149976	0.142827	-1.05005	0.293693	0.624776	8008	2962	2513	4120	3494	1704	3428
ENSMUSG00000018381.15	Abi3	9.32718	0.112158	0.788559	0.142231	0.886897	0.962324	23	5	5	25	13	3	6
ENSMUSG00000018387.12	Shroom1	43.9746	-0.359304	0.402003	-0.893784	0.371438	0.691921	119	38	35	46	63	20	29
ENSMUSG00000018395.19	Kif3a	11271.9	-0.358341	0.162911	-2.19962	0.0278341	0.168015	35024	8244	9166	12129	11993	6066	9256
ENSMUSG00000018398.18	Septin8	3408.45	-0.0429072	0.178026	-0.241016	0.809543	0.933617	8850	2494	2240	5946	3504	1795	2772
ENSMUSG00000018401.17	Mtmr4	2637.8	-0.652404	0.145736	-4.47662	7.58e-06	0.000213461	8081	2520	2197	3154	2079	1084	2397
ENSMUSG00000018405.7	Mrm1	538.858	-0.0772155	0.175662	-0.43957	0.660249	0.866582	1458	356	425	686	526	338	483
ENSMUSG00000018411.17	Mapt	55628.3	0.0859205	0.123822	0.693906	0.487741	0.773633	130406	36424	40966	72737	63246	31064	59539
ENSMUSG00000018412.16	Kansl1	2360.74	-0.0494297	0.130729	-0.378107	0.705351	0.888922	5912	1704	1766	3494	2304	1310	2199
ENSMUSG00000018415.14	Gid4	1611.95	-0.015948	0.167516	-0.0952029	0.924154	0.974892	3947	1140	1198	2673	1425	881	1536
ENSMUSG00000018417.14	Myo1b	1979.87	-0.0901377	0.170016	-0.530173	0.595992	0.834631	4328	1554	1678	2784	1747	970	2180
ENSMUSG00000018425.18	Dhx40	801.042	-0.0649843	0.146546	-0.443441	0.657447	0.865329	1860	634	620	1068	766	423	841
ENSMUSG00000018427.8	Ypel2	500.524	-0.230288	0.192033	-1.19921	0.230445	0.556159	1367	387	363	843	452	237	433
ENSMUSG00000018428.15	Akap1	1492.23	-0.012353	0.175672	-0.0703185	0.94394	0.983554	3543	996	1210	2521	1434	803	1296
ENSMUSG00000018433.14	Nol11	2245.63	0.20278	0.133788	1.51568	0.129601	0.412441	4910	1547	1503	3390	2246	1316	2497
ENSMUSG00000018442.13	Derl2	600.334	-0.151118	0.145817	-1.03636	0.300035	0.630195	1434	494	487	769	575	314	586
ENSMUSG00000018446.8	C1qbp	4437.76	0.125627	0.142991	0.878563	0.379638	0.698387	10301	2964	3321	5308	5031	2812	4421
ENSMUSG00000018449.12	Rpain	260.679	0.20712	0.188834	1.09683	0.272715	0.604073	608	177	163	360	310	167	246
ENSMUSG00000018451.7	6330403K07Rik	173.549	0.612882	0.389508	1.57348	0.115608	0.386771	321	112	55	391	332	82	104
ENSMUSG00000018459.15	Slc13a3	104.29	0.684977	0.375021	1.8265	0.0677748	0.286558	228	58	31	239	156	66	71
ENSMUSG00000018470.8	Kcnab3	386.467	-0.0248067	0.221023	-0.112236	0.910636	0.970672	1061	294	208	614	470	207	306
ENSMUSG00000018474.18	Chd3	18059	0.280204	0.135187	2.07271	0.038199	0.204907	42893	10720	10984	28103	21106	11290	17764
ENSMUSG00000018476.7	Kdm6b	1563.6	0.236991	0.202158	1.17231	0.241073	0.569619	4215	882	862	2772	1600	1010	1422
ENSMUSG00000018479.12	1700125H20Rik	1.93372	0.366355	1.52034	0.24097	0.809578	NA	2	2	2	2	1	1	3
ENSMUSG00000018481.9	Appbp2	3761.94	-0.126641	0.161091	-0.786145	0.431783	0.737107	8541	3079	3019	5594	3307	1820	3902
ENSMUSG00000018486.2	Wnt9b	269.379	-0.22299	0.230617	-0.96693	0.333579	0.660532	760	198	207	287	228	146	322
ENSMUSG00000018500.2	Adora2b	11.3519	1.03408	0.693656	1.49076	0.136024	0.423244	18	4	4	31	16	5	14
ENSMUSG00000018501.17	Ncor1	10939.2	0.244327	0.133233	1.83383	0.0666787	0.284267	22474	7188	7520	17788	11585	5979	12217
ENSMUSG00000018507.16	Trpv2	247.241	0.213909	0.306289	0.698389	0.484934	0.771468	693	166	114	365	317	183	160
ENSMUSG00000018509.8	Cenpv	539.552	-0.0270772	0.155334	-0.174317	0.861617	0.954205	1329	383	404	766	608	297	472
ENSMUSG00000018537.16	Pcgf2	431.466	0.216066	0.16528	1.30727	0.191122	0.50413	1025	280	267	592	495	273	446
ENSMUSG00000018541.10	Cwc25	854.382	0.106905	0.163717	0.652987	0.513765	0.789581	1917	562	645	1045	1066	470	902
ENSMUSG00000018543.8	1700001P01Rik	4.5969	0.519983	1.04266	0.498706	0.617987	NA	10	2	3	3	6	4	6
ENSMUSG00000018547.8	Pip4k2b	3573.87	-0.277903	0.115378	-2.40863	0.0160123	0.114989	9766	2845	2820	4675	3592	1789	3131
ENSMUSG00000018548.15	Trim37	34235.2	-0.274284	0.153532	-1.7865	0.0740182	0.301087	88659	29166	27579	40452	28836	17262	36740
ENSMUSG00000018554.13	Ybx2	217.902	0.479257	0.248241	1.93061	0.0535313	0.251581	353	136	140	325	341	102	254
ENSMUSG00000018559.16	Ctdnep1	2330.01	0.0716134	0.133834	0.535093	0.592586	0.832965	5657	1584	1691	2942	2567	1419	2311
ENSMUSG00000018565.17	Elp5	2356.52	-0.0646695	0.144029	-0.449004	0.653429	0.86316	6036	1672	1848	2729	2499	1407	2248
ENSMUSG00000018566.14	Slc2a4	828.193	1.83342	0.56697	3.23372	0.00122189	0.0161889	446	240	231	1806	1862	261	1394
ENSMUSG00000018567.14	Gabarap	4550.29	-0.0174318	0.144628	-0.120529	0.904064	0.968973	11251	3263	3517	5143	4810	2758	4561
ENSMUSG00000018569.12	Cldn7	0.377821	-1.07302	4.14392	-0.258938	0.795683	NA	2	0	0	0	0	1	0
ENSMUSG00000018570.17	2810408A11Rik	3.81709	-0.89785	1.21129	-0.741233	0.458552	NA	8	3	7	7	2	1	1
ENSMUSG00000018572.10	Phf23	1435.07	-0.0999366	0.145486	-0.686917	0.492135	0.77657	3610	1062	1157	1618	1509	832	1383
ENSMUSG00000018574.14	Acadvl	1153.52	0.0918055	0.125952	0.728893	0.466067	0.758758	2653	805	800	1679	1276	623	1203
ENSMUSG00000018581.15	Dnah11	65.9391	-0.0246643	0.311871	-0.0790849	0.936965	0.98006	170	53	43	94	59	44	55
ENSMUSG00000018583.5	G3bp1	3941.95	-0.137389	0.132827	-1.03435	0.300974	0.630769	9860	3077	3109	4734	3763	2137	4109
ENSMUSG00000018585.9	Atox1	1649.79	0.170171	0.199547	0.852785	0.393779	0.709825	4139	1052	1108	1772	2034	1160	1540
ENSMUSG00000018589.8	Glra2	26.1872	1.02462	0.45345	2.25961	0.0238457	0.151345	40	12	11	56	34	17	31
ENSMUSG00000018593.13	Sparc	14400.2	1.63439	0.172034	9.50039	2.09e-21	3.93e-19	18323	3787	4281	23897	25710	11089	20009
ENSMUSG00000018595.6	Glra4	2.02889	1.40168	1.93226	0.725408	0.468202	NA	3	1	0	12	0	1	1
ENSMUSG00000018599.5	Mief2	687.297	-0.206559	0.169349	-1.21973	0.222568	0.545402	1976	464	553	899	710	387	565
ENSMUSG00000018604.18	Tbx3	16.5303	1.15066	0.615245	1.87025	0.0614487	0.272413	15	10	12	20	31	13	12
ENSMUSG00000018620.3	Mmp20	157.026	0.0863484	0.311097	0.277561	0.781349	0.920476	277	135	140	173	111	86	219
ENSMUSG00000018623.9	Mmp7	0	NA	NA	NA	NA	NA	0	0	0	0	0	0	0
ENSMUSG00000018634.10	Crhr1	407.283	0.305343	0.197767	1.54395	0.1226	0.400245	767	309	242	705	490	210	416
ENSMUSG00000018648.15	Dusp14	1110.12	0.291172	0.160284	1.8166	0.0692784	0.289488	2585	683	696	1435	1308	754	1147
ENSMUSG00000018651.14	Tada2a	1503.7	0.189098	0.132817	1.42374	0.15452	0.453801	3406	1008	1045	1998	1597	949	1598
ENSMUSG00000018654.17	Ikzf1	6.12604	-0.281538	0.915893	-0.307392	0.758545	NA	24	4	2	9	8	3	5
ENSMUSG00000018656.5	Tcaf3	0	NA	NA	NA	NA	NA	0	0	0	0	0	0	0
ENSMUSG00000018659.12	Pnpo	3461.55	-0.623528	0.148164	-4.20835	2.57e-05	0.000623986	10603	2957	3365	3233	3083	1636	2918
ENSMUSG00000018661.17	Cog1	2191.27	-0.0798618	0.126625	-0.630697	0.528239	0.797154	5660	1600	1588	3180	2172	1188	2077
ENSMUSG00000018666.13	Cbx1	1899.11	0.033321	0.137056	0.24312	0.807912	0.932856	4418	1333	1454	2354	2208	1065	1893
ENSMUSG00000018669.14	Cdk5rap3	880.988	-0.00220603	0.149039	-0.0148017	0.98819	0.99703	2190	649	620	1094	1016	512	826
ENSMUSG00000018672.15	Copz2	17.1139	0.756514	0.57953	1.30539	0.191759	0.504749	28	14	7	19	14	20	16
ENSMUSG00000018677.9	Slc25a39	2599.43	-0.221399	0.152976	-1.44727	0.147821	0.443392	7438	1934	2067	3000	2446	1564	2275
ENSMUSG00000018678.13	Sp2	644.938	0.260814	0.187761	1.38907	0.16481	0.467916	1567	391	383	1128	678	412	587
ENSMUSG00000018697.14	Aatf	3636.53	0.395793	0.129147	3.06466	0.00217915	0.025951	7434	2131	2478	5232	4026	2418	4015
ENSMUSG00000018698.15	Lhx1	13224.6	0.0365166	0.144298	0.253064	0.800219	0.929673	29168	9250	10412	17399	13850	6846	15204
ENSMUSG00000018707.13	Dync1h1	14069.2	-0.047281	0.156317	-0.302469	0.762295	0.912428	32724	10014	10778	23262	13361	6710	14531
ENSMUSG00000018727.19	Cpsf4l	7.00715	-0.545438	0.888926	-0.613593	0.539484	NA	25	3	7	11	9	3	3
ENSMUSG00000018733.10	Pex12	209.16	0.255122	0.192875	1.32273	0.185926	0.496942	426	137	146	325	243	113	226
ENSMUSG00000018736.14	Ndel1	4544.66	0.0225958	0.126619	0.178455	0.858366	0.953746	10658	3156	3620	5787	4653	2653	4644
ENSMUSG00000018740.14	Slc25a35	255.033	0.164984	0.21487	0.767832	0.442587	0.745084	623	190	145	314	265	171	275
ENSMUSG00000018750.14	Zbtb4	5967.16	0.0328047	0.117754	0.278586	0.780563	0.920068	14411	4160	4290	8920	6229	3315	5759
ENSMUSG00000018752.19	Tnfsfm13	1.91103	-0.458962	1.75808	-0.261059	0.794047	NA	8	0	1	4	5	0	1
ENSMUSG00000018761.14	Mpdu1	2241.28	0.427612	0.140617	3.04097	0.00235818	0.0276657	4752	1287	1408	3090	2654	1541	2444
ENSMUSG00000018765.5	Fxr2	9406.67	-0.116383	0.12255	-0.949678	0.342276	0.667767	24697	6682	7326	11874	10069	5193	8743
ENSMUSG00000018770.9	Atp5g3	21550.8	-0.0861492	0.149632	-0.575739	0.564792	0.816677	51521	16640	17518	23064	22345	12156	22537
ENSMUSG00000018774.13	Cd68	13.851	0.2498	0.668874	0.373464	0.708803	0.891123	22	7	11	23	23	3	19
ENSMUSG00000018776.10	Slc35g3	0.104208	1.27509	4.19873	0.303686	0.761367	NA	0	0	0	1	0	0	0
ENSMUSG00000018796.13	Acsl1	1277.49	-0.279542	0.151643	-1.84342	0.0652681	0.281055	3328	1024	1045	1885	1128	599	1191
ENSMUSG00000018800.14	Abca5	1267.64	-0.469466	0.225336	-2.0834	0.0372145	0.202111	3048	1214	1113	1901	926	471	1297
ENSMUSG00000018809.2	Smyd4	658.707	0.264757	0.142676	1.85565	0.0635037	0.277089	1423	421	429	973	730	380	759
ENSMUSG00000018819.10	Lsp1	9.64698	0.80504	0.717776	1.12158	0.262043	0.591932	15	7	4	18	12	7	9
[truncated: 53,402 more rows]

## Sheet: GO_Mol_Path_Upreg
Enrichment FDR	Genes in list	Total genes	Functional Category	Genes
0.00221839	40	782	RNA polymerase II regulatory region sequence-specific DNA binding	FOSB NR1D1 FOS BCL6 NR4A1 ATF3 NR4A3 MTF1 FOSL2 TCF12 IRF2BPL ATF5 JUN JUNB EGR4 STAT6 KLF4 KLF5 SREBF1 STAT5B HDAC1 YBX3 SMAD3 EOMES EGR1 SIX5 NPAS4 ETV5 PER1 MXI1 NFKB2 FUBP3 CREB3L1 YBX1 NFATC3 NFATC1 TRPS1 H3F3A CREM MNDAL
0.00221839	40	788	RNA polymerase II regulatory region DNA binding	FOSB NR1D1 FOS BCL6 NR4A1 ATF3 NR4A3 MTF1 FOSL2 TCF12 IRF2BPL ATF5 JUN JUNB EGR4 STAT6 KLF4 KLF5 SREBF1 STAT5B HDAC1 YBX3 SMAD3 EOMES EGR1 SIX5 NPAS4 ETV5 PER1 MXI1 NFKB2 FUBP3 CREB3L1 YBX1 NFATC3 NFATC1 TRPS1 H3F3A CREM MNDAL
0.00264465	40	837	Transcription regulatory region sequence-specific DNA binding	FOSB NR1D1 PER1 FOS BCL6 NR4A1 ATF3 NR4A3 MTF1 FOSL2 TCF12 IRF2BPL ATF5 SIX5 JUN JUNB EGR4 STAT6 KLF4 KLF5 SREBF1 STAT5B HDAC1 YBX3 SMAD3 EOMES EGR1 NPAS4 ETV5 MXI1 NFKB2 FUBP3 CREB3L1 YBX1 NFATC3 NFATC1 TRPS1 H3F3A CREM MNDAL
0.00264465	37	738	DNA-binding transcription factor activity, RNA polymerase II-specific	KLF4 KLF5 ETV5 NR1D1 BCL6 MTF1 IRF2BPL EGR1 ATF5 SIX5 NPAS4 JUN JUNB EGR4 STAT6 EOMES FOSB SREBF1 STAT5B FOS NR4A1 ATF3 NR4A3 YBX3 CSRNP1 ARNT BTG2 NFKB2 FUBP3 CREB3L1 YBX1 FOSL2 NFATC3 TCF12 SMAD3 PTTG1 MNDAL
0.00264465	25	417	DNA-binding transcription activator activity, RNA polymerase II-specific	IRF2BPL STAT6 SIX5 KLF4 FOSB STAT5B FOS NR4A1 NR4A3 CSRNP1 KLF5 ETV5 SREBF1 NFKB2 FUBP3 YBX1 MTF1 FOSL2 NFATC3 TCF12 SMAD3 NPAS4 JUN EGR1 JUNB
0.00264465	46	1010	DNA-binding transcription factor activity	KLF4 KLF5 ETV5 NR1D1 BCL6 MTF1 TCF12 IRF2BPL EGR1 ATF5 SIX5 NPAS4 JUN JUNB EGR4 ZHX2 STAT6 EOMES FOSB ARNT SREBF1 STAT5B FOS NR4A1 ATF3 NR4A3 HDAC1 YBX3 SMAD3 CSRNP1 BTG2 NFKB2 FUBP3 CREB3L1 YBX1 FOSL2 NFATC3 NFATC1 TRPS1 ERF CREB5 GTF2I CREM PTTG1 ZFP457 MNDAL
0.00264465	57	1367	Transcription regulator activity	JUP KLF4 KLF5 ETV5 NR1D1 BCL6 LIMD1 MTF1 TCF12 IRF2BPL ZCCHC12 TOB1 EGR1 ATF5 SIX5 NPAS4 TOB2 JUN JUNB LMCD1 EGR4 ZHX2 STAT6 EOMES FOSB ARNT SREBF1 STAT5B FOS NR4A1 ATF3 NR4A3 HDAC1 YBX3 SMAD3 CSRNP1 BTG2 NFKB2 FUBP3 CREB3L1 YBX1 FOSL2 NUPR1 NFATC3 NFATC1 ARID5A TRPS1 ERF CREB5 GTF2I SFMBT2 CREM RIOX2 MLIP PTTG1 ZFP457 MNDAL
0.00264465	41	874	Sequence-specific double-stranded DNA binding	FOSB NR1D1 PER1 FOS BCL6 NR4A1 ATF3 NR4A3 MTF1 FOSL2 TCF12 IRF2BPL ATF5 SIX5 JUN JUNB EGR4 STAT6 KLF4 KLF5 ARNT SREBF1 STAT5B HDAC1 YBX3 SMAD3 EOMES EGR1 NPAS4 ETV5 MXI1 NFKB2 FUBP3 CREB3L1 YBX1 NFATC3 NFATC1 TRPS1 H3F3A CREM MNDAL
0.00306062	43	949	Regulatory region nucleic acid binding	FOSB NR1D1 PER1 FOS BCL6 NR4A1 ATF3 NR4A3 MTF1 FOSL2 TCF12 IRF2BPL ARID5A ATF5 SIX5 JUN JUNB EGR4 STAT6 KLF4 KLF5 SREBF1 STAT5B HDAC1 YBX3 SMAD3 EOMES EGR1 NPAS4 ETV5 ARNT MXI1 NFKB2 FUBP3 CREB3L1 YBX1 NFATC3 NFATC1 TIPARP TRPS1 H3F3A CREM MNDAL
0.00306062	43	946	Transcription regulatory region DNA binding	FOSB NR1D1 PER1 FOS BCL6 NR4A1 ATF3 NR4A3 MTF1 FOSL2 TCF12 IRF2BPL ARID5A ATF5 SIX5 JUN JUNB EGR4 STAT6 KLF4 KLF5 SREBF1 STAT5B HDAC1 YBX3 SMAD3 EOMES EGR1 NPAS4 ETV5 ARNT MXI1 NFKB2 FUBP3 CREB3L1 YBX1 NFATC3 NFATC1 TIPARP TRPS1 H3F3A CREM MNDAL
0.00707596	42	959	Double-stranded DNA binding	FOSB NR1D1 PER1 FOS BCL6 NR4A1 ATF3 NR4A3 MTF1 FOSL2 TCF12 IRF2BPL ATF5 SIX5 JUN JUNB EGR4 STAT6 KLF4 KLF5 ARNT SREBF1 STAT5B HDAC1 YBX3 SMAD3 EOMES EGR1 NPAS4 ETV5 MXI1 NFKB2 FUBP3 CREB3L1 YBX1 NFATC3 NFATC1 TRPS1 H3F3A CREM ZMPSTE24 MNDAL
0.00785518	4	13	MAP kinase tyrosine/serine/threonine phosphatase activity	DUSP6 DUSP1 DUSP16 DUSP4
0.00937859	4	14	CAMP response element binding	NR4A3 CREB3L1 TCF12 JUN
0.00937859	69	1868	Identical protein binding	SHMT2 TCF12 PVR CDH20 NR4A1 ACY3 SMAD3 GM4353 STAT6 SNX9 HSPB1 IGF1R APOA2 HTRA1 CARS ARNT SDC4 VTN P4HA1 CEP290 RIPK1 DAPK1 PTPRG EPHX2 SDC2 BCL6 RIOX2 SYT4 TRP53BP2 ATF3 UAP1 GRB14 NR4A3 PSPH PEX11A CTSC PON2 CIP2A PKD2 HSPB6 CTNNA1 CPQ GIPC2 S100A1 TLR1 FZD4 PRAG1 JUN IRAK2 B2M LDHA ZHX2 RDX PRDX1 SUMF1 ADAM10 ENTPD2 GAMT GRIA1 NTSR2 GFAP PFKP AK3 ABCC9 LMAN1 COMMD1 FLNC MNDAL CLDN10
0.00992599	27	538	RNA polymerase II proximal promoter sequence-specific DNA binding	FOSB FOS NR4A1 ATF3 NR4A3 FOSL2 TCF12 JUN JUNB STAT6 KLF4 KLF5 SREBF1 NR1D1 STAT5B HDAC1 MTF1 SIX5 NPAS4 PER1 NFKB2 FUBP3 CREB3L1 YBX1 NFATC3 SMAD3 MNDAL
0.0108218	4	15	MAP kinase phosphatase activity	DUSP6 DUSP1 DUSP16 DUSP4
0.0119939	46	1132	Sequence-specific DNA binding	RPA1 FOSB NR1D1 PER1 FOS BCL6 NR4A1 ATF3 NR4A3 MTF1 FOSL2 TCF12 IRF2BPL ATF5 SIX5 JUN JUNB EGR4 STAT6 KLF4 KLF5 ARNT SREBF1 STAT5B HDAC1 YBX3 SMAD3 EOMES CSRNP1 EGR1 NPAS4 ETV5 MXI1 NFKB2 FUBP3 CREB3L1 YBX1 RPA2 NFATC3 NFATC1 ARID5A TRPS1 ERF H3F3A CREM MNDAL
0.0123023	27	552	Proximal promoter sequence-specific DNA binding	FOSB FOS NR4A1 ATF3 NR4A3 FOSL2 TCF12 JUN JUNB STAT6 KLF4 KLF5 SREBF1 NR1D1 STAT5B HDAC1 MTF1 SIX5 NPAS4 PER1 NFKB2 FUBP3 CREB3L1 YBX1 NFATC3 SMAD3 MNDAL
0.0192839	4	18	Carbonate dehydratase activity	CAR4 CAR2 CAR14 PTPRG
0.0279137	4	20	Glucocorticoid receptor binding	NR4A1 NR4A3 STAT5B SMAD3
0.0319796	5	35	Wnt-protein binding	FZD6 TYRO3 WLS FZD8 FZD4
0.0346437	2	3	Protein tyrosine/threonine phosphatase activity	DUSP1 DUSP4
0.0346437	2	3	Sodium:inorganic phosphate symporter activity	SLC20A1 SLC20A2

## Sheet: GO_Mol_Path_Downreg
Enrichment FDR	Genes in list	Total genes	Functional Category	Genes
0.000134256	37	319	Tubulin binding	TPPP3 KIF3C STMN4 KIF5C DNM1 MAP1A STMN2 STMN3 SGIP1 DNM3 EML2 MAP6D1 CAMSAP3 MAP1B MAP6 FCHO1 HDGFL3 DCTN1 NDN BRSK1 KIFC2 FSD1 CLIP3 CHP1 KIF1A DPYSL2 JAKMIP2 PPARGC1A DPYSL5 TTLL7 KATNAL1 REEP1 CLASP1 SYT11 DYNC1I1 SNCB TRIM46
0.00112641	32	306	GTPase activity	RAB5B RAC3 DNAJC27 RAB3C GNAL RAB40C DNM1 RAB33A RAB39B RAB3A RHOV RAB8B DNM3 RRAGB RHOD RND1 GSPT2 RIT2 TUBB5 RAB37 ATL1 TUBA1B TUBA4A TUBA8 TUBG1 TUBB4B TUBG2 RAB31 TUBB2A TUBB3 TUBB4A GNG3
0.00112641	13	67	Structural constituent of cytoskeleton	TUBB5 TUBA1B TUBA4A TUBA8 TUBG1 TUBB4B TUBG2 TUBB2A TUBB3 TUBB4A NEFL NEFH TPM2
0.00112641	87	1192	Transporter activity	KCND1 COX4I2 SLC9A5 SLC25A22 SLC6A8 SLC6A15 SLC29A3 CACNB1 MRS2 ATP8A2 SLC39A14 SLC4A8 TAP2 PRELID3A PITPNM1 ATP1B1 SLC25A25 GRIN1 SLC25A12 SLC27A2 TRPC4 GLRB SLC25A33 PITPNM2 ABCB9 SLC6A1 ATP2A1 TNPO2 SLC7A6 ABCG4 SLC25A36 SLC25A37 SLC2A6 TTYH3 SLC32A1 KCNJ9 SLC45A1 ABCC8 KCNS1 KCNA2 ATP1A3 SLC19A2 SLC35E2 AQP11 SLC16A13 KCNG4 SLC35E4 KCNS2 LRRC8C MFSD4A ATP8B2 SLC9A6 CACNG7 SLC45A4 SLC2A3 TRPM2…
0.00112641	27	231	Microtubule binding	KIF3C KIF5C DNM1 MAP1A SGIP1 DNM3 EML2 MAP6D1 CAMSAP3 MAP1B MAP6 FCHO1 HDGFL3 DCTN1 KIFC2 FSD1 CLIP3 CHP1 KIF1A DPYSL2 JAKMIP2 DPYSL5 KATNAL1 REEP1 CLASP1 DYNC1I1 TRIM46
0.00112641	74	947	Cytoskeletal protein binding	TPPP3 KIF3C STMN4 TWF2 KIF5C DNM1 MAP1A STMN2 STMN3 PFN2 TPM2 SGIP1 CDH13 TMOD2 DNM3 PACSIN1 EML2 MAP6D1 MYRIP CAMSAP3 MAP1B MAP6 FCHO1 HDGFL3 DCTN1 NDN BRSK1 MICAL2 RUSC1 CFL2 KIFC2 FSD1 CLIP3 CHP1 KIF1A KCNQ2 CALM3 RAB3C DPYSL2 DPYSL3 JAKMIP2 KIFAP3 MAPK8IP1 HPCA PPARGC1A DPYSL5 DYNC1I1 RAB39B RAB3A LARP6 ATCAY TTLL7 FBXO25 KCNA2 KATNAL1 REEP1 ACTR3B RCAN3 CTNNA2 CLASP1 MYO1H TTBK2 MAPK8IP2 MYL…
0.00112641	39	406	Ribonucleoside binding	TUBB5 RAC3 TUBA1B TUBA4A TUBA8 RHOV TUBG1 TUBB4B RHOD TUBG2 RND1 TUBB2A TUBB3 TUBB4A RIT2 RAB5B DNAJC27 RAB37 ATL1 RAB3C EHD3 GNAL GNL3L RAB40C ARL10 ARL8A DNM1 POLR1B NPR1 GUCY1B1 RAB33A RAB39B RAB3A RAB8B DNM3 RRAGB RAB31 GSPT2 PRPS1
0.00136014	39	416	Nucleoside binding	TUBB5 RAC3 TUBA1B TUBA4A TUBA8 RHOV TUBG1 TUBB4B RHOD TUBG2 RND1 TUBB2A TUBB3 TUBB4A RIT2 RAB5B DNAJC27 RAB37 ATL1 RAB3C EHD3 GNAL GNL3L RAB40C ARL10 ARL8A DNM1 POLR1B NPR1 GUCY1B1 RAB33A RAB39B RAB3A RAB8B DNM3 RRAGB RAB31 GSPT2 PRPS1
0.00136014	38	401	Purine ribonucleoside binding	TUBB5 RAC3 TUBA1B TUBA4A TUBA8 RHOV TUBG1 TUBB4B RHOD TUBG2 RND1 TUBB2A TUBB3 TUBB4A RIT2 RAB5B DNAJC27 RAB37 ATL1 RAB3C EHD3 GNAL GNL3L RAB40C ARL10 ARL8A DNM1 NPR1 GUCY1B1 RAB33A RAB39B RAB3A RAB8B DNM3 RRAGB RAB31 GSPT2 PRPS1
0.00161203	38	406	Purine nucleoside binding	TUBB5 RAC3 TUBA1B TUBA4A TUBA8 RHOV TUBG1 TUBB4B RHOD TUBG2 RND1 TUBB2A TUBB3 TUBB4A RIT2 RAB5B DNAJC27 RAB37 ATL1 RAB3C EHD3 GNAL GNL3L RAB40C ARL10 ARL8A DNM1 NPR1 GUCY1B1 RAB33A RAB39B RAB3A RAB8B DNM3 RRAGB RAB31 GSPT2 PRPS1
0.00161653	76	1032	Transmembrane transporter activity	KCND1 COX4I2 SLC9A5 SLC25A22 SLC6A8 SLC6A15 SLC29A3 CACNB1 MRS2 SLC39A14 SLC4A8 TAP2 ATP1B1 SLC25A25 GRIN1 SLC25A12 SLC27A2 TRPC4 GLRB SLC25A33 ABCB9 SLC6A1 ATP2A1 SLC7A6 ABCG4 SLC25A36 SLC25A37 SLC2A6 TTYH3 SLC32A1 KCNJ9 SLC45A1 ABCC8 KCNS1 KCNA2 ATP1A3 SLC19A2 SLC35E2 AQP11 SLC16A13 KCNG4 SLC35E4 KCNS2 LRRC8C MFSD4A SLC9A6 CACNG7 SLC45A4 SLC2A3 TRPM2 ANK ASIC1 SLC41A2 SCN4B NALCN KCNN1 KCNQ2 SC…
0.00168182	37	395	GTP binding	TUBB5 RAC3 TUBA1B TUBA4A TUBA8 RHOV TUBG1 TUBB4B RHOD TUBG2 RND1 TUBB2A TUBB3 TUBB4A RIT2 RAB5B DNAJC27 RAB37 ATL1 RAB3C EHD3 GNAL GNL3L RAB40C ARL10 ARL8A DNM1 NPR1 GUCY1B1 RAB33A RAB39B RAB3A RAB8B DNM3 RRAGB RAB31 GSPT2
0.00206404	38	417	Guanyl nucleotide binding	TUBB5 RAC3 TUBA1B TUBA4A TUBA8 RHOV TUBG1 TUBB4B RHOD TUBG2 RND1 TUBB2A TUBB3 TUBB4A RIT2 RAB5B DNAJC27 RAB37 ATL1 RAB3C EHD3 GNAL GNL3L RAB40C ARL10 ARL8A DNM1 NPR1 GUCY1B1 RAB33A RAB39B RAB3A RAB8B DNM3 RRAGB RAB31 GSPT2 PRPS1
0.00206404	38	417	Guanyl ribonucleotide binding	TUBB5 RAC3 TUBA1B TUBA4A TUBA8 RHOV TUBG1 TUBB4B RHOD TUBG2 RND1 TUBB2A TUBB3 TUBB4A RIT2 RAB5B DNAJC27 RAB37 ATL1 RAB3C EHD3 GNAL GNL3L RAB40C ARL10 ARL8A DNM1 NPR1 GUCY1B1 RAB33A RAB39B RAB3A RAB8B DNM3 RRAGB RAB31 GSPT2 PRPS1
0.00264002	34	362	Monovalent inorganic cation transmembrane transporter activity	KCND1 COX4I2 SLC9A5 SLC6A8 SLC6A15 SLC4A8 ATP1B1 SLC6A1 ATP2A1 SLC2A6 SLC32A1 KCNJ9 SLC45A1 ABCC8 KCNS1 KCNA2 ATP1A3 KCNG4 KCNS2 SLC9A6 SLC45A4 ASIC1 SCN4B KCNN1 TRPM2 KCNQ2 SCN1B HCN2 SCN8A SNAP25 SCN2B SLC4A11 ATP6AP1L CPOX
0.00293242	61	803	Kinase binding	CCNE1 PARD6A GPRC5B RAC3 SHC2 RHOV PRKAB2 MICAL2 RHOD DACT2 RND1 DACT3 KSR1 DOK7 DLG3 CHP1 WWC1 GRB7 CALM3 NEFH DLG4 MAPK8IP2 TWF2 JAKMIP2 PITPNM1 PRKAR1B TUBA4A DUSP12 STXBP1 MAPK8IP1 NPR1 NTRK1 HPCA PRKAG2 PITPNM2 IKBKB TRADD MAP2K4 SRCIN1 CDK5R1 YWHAG KIZ CDKN2D DPYSL2 CD28 ATP1B1 DNM1 DUSP2 STX1B BRSK1 SV2A DSCAM BRSK2 SLC2A3 NOL3 AKT3 SGK1 DCTN1 NELL1 NRG1 PEA15A
0.0052959	4	7	Sphingosine N-acyltransferase activity	CERS4 CERS5 CERS1 FAM57B
0.00566128	37	427	Metal ion transmembrane transporter activity	KCND1 SLC9A5 SLC6A8 SLC6A15 CACNB1 MRS2 SLC39A14 SLC4A8 ATP1B1 TRPC4 SLC6A1 ATP2A1 SLC25A37 KCNJ9 ABCC8 KCNS1 KCNA2 ATP1A3 KCNG4 KCNS2 SLC9A6 CACNG7 TRPM2 ASIC1 GRIN1 SCN4B KCNN1 KCNQ2 SCN1B HCN2 SCN8A SNAP25 TRPC1 NIPA1 SCN2B SLC4A11 CPOX
0.00575747	8	36	Sodium channel activity	ASIC1 SCN4B TRPM2 SCN1B HCN2 SCN8A SCN2B SLC4A11
0.00575747	17	137	Sodium ion transmembrane transporter activity	SLC9A5 SLC6A8 SLC6A15 SLC4A8 ATP1B1 SLC6A1 ATP1A3 SLC9A6 ASIC1 SCN4B TRPM2 SCN1B HCN2 SCN8A SCN2B SLC4A11 CPOX
0.00575747	11	66	Glutamate receptor binding	DLG3 DLG4 SHISA7 CALM3 NECAB2 DNM3 CAMK2A MAP1A CDK5R1 IL1R1 GRIN1
0.00940421	45	574	Inorganic cation transmembrane transporter activity	KCND1 COX4I2 SLC9A5 SLC6A8 SLC6A15 CACNB1 MRS2 SLC39A14 SLC4A8 ATP1B1 GRIN1 TRPC4 SLC6A1 ATP2A1 SLC25A37 SLC2A6 SLC32A1 KCNJ9 SLC45A1 ABCC8 KCNS1 KCNA2 ATP1A3 KCNG4 KCNS2 SLC9A6 CACNG7 SLC45A4 TRPM2 ASIC1 SLC41A2 SCN4B NALCN KCNN1 KCNQ2 SCN1B HCN2 SCN8A SNAP25 TRPC1 NIPA1 SCN2B SLC4A11 ATP6AP1L CPOX
0.0104817	14	107	SNARE binding	SYT5 SNAP47 SNAP25 NAPB STX1B CPLX1 ANKRD27 STX3 SYT12 SYT11 STXBP1 SNPH SYP GOPC
0.0166838	63	906	Pyrophosphatase activity	RAB5B RAC3 DNAH1 DNAJC27 KIF3C WRNIP1 RAB3C ATP8A2 TAP2 DCP2 GNAL RAB40C ATP1B1 KIF5C DNM1 ABCB9 DYNC1I1 ATP2A1 RAB33A RAB39B RAB3A ABCG4 RHOV ATCAY RAB8B ABCC8 DNM3 ATP1A3 KATNAL1 RRAGB RHOD RND1 ATP8B2 GSPT2 FIGN ENTPD3 RIT2 TUBB5 KIFC2 CHD5 TRPM2 KIF1A RAB37 ATL1 TUBA1B KLC2 TUBA4A PFN2 TUBA8 DCTN1 TUBG1 DYNC1LI2 TUBB4B TUBG2 RAB31 TUBB2A TUBB3 TUBB4A MYO1H GNG3 ATP6AP1L CPOX MYL6B
0.0167513	63	909	Hydrolase activity, acting on acid anhydrides	RAB5B RAC3 DNAH1 DNAJC27 KIF3C WRNIP1 RAB3C ATP8A2 TAP2 DCP2 GNAL RAB40C ATP1B1 KIF5C DNM1 ABCB9 DYNC1I1 ATP2A1 RAB33A RAB39B RAB3A ABCG4 RHOV ATCAY RAB8B ABCC8 DNM3 ATP1A3 KATNAL1 RRAGB RHOD RND1 ATP8B2 GSPT2 FIGN ENTPD3 RIT2 TUBB5 KIFC2 CHD5 TRPM2 KIF1A RAB37 ATL1 TUBA1B KLC2 TUBA4A PFN2 TUBA8 DCTN1 TUBG1 DYNC1LI2 TUBB4B TUBG2 RAB31 TUBB2A TUBB3 TUBB4A MYO1H GNG3 ATP6AP1L CPOX MYL6B
0.0167513	63	909	Hydrolase activity, acting on acid anhydrides, in phosphorus-containing anhydrides	RAB5B RAC3 DNAH1 DNAJC27 KIF3C WRNIP1 RAB3C ATP8A2 TAP2 DCP2 GNAL RAB40C ATP1B1 KIF5C DNM1 ABCB9 DYNC1I1 ATP2A1 RAB33A RAB39B RAB3A ABCG4 RHOV ATCAY RAB8B ABCC8 DNM3 ATP1A3 KATNAL1 RRAGB RHOD RND1 ATP8B2 GSPT2 FIGN ENTPD3 RIT2 TUBB5 KIFC2 CHD5 TRPM2 KIF1A RAB37 ATL1 TUBA1B KLC2 TUBA4A PFN2 TUBA8 DCTN1 TUBG1 DYNC1LI2 TUBB4B TUBG2 RAB31 TUBB2A TUBB3 TUBB4A MYO1H GNG3 ATP6AP1L CPOX MYL6B
0.0168053	60	857	Nucleoside-triphosphatase activity	RAB5B RAC3 DNAH1 DNAJC27 KIF3C WRNIP1 RAB3C ATP8A2 TAP2 GNAL RAB40C ATP1B1 KIF5C DNM1 ABCB9 DYNC1I1 ATP2A1 RAB33A RAB39B RAB3A ABCG4 RHOV RAB8B ABCC8 DNM3 ATP1A3 KATNAL1 RRAGB RHOD RND1 ATP8B2 GSPT2 FIGN ENTPD3 RIT2 TUBB5 KIFC2 CHD5 KIF1A RAB37 ATL1 TUBA1B KLC2 TUBA4A PFN2 TUBA8 DCTN1 TUBG1 DYNC1LI2 TUBB4B TUBG2 RAB31 TUBB2A TUBB3 TUBB4A MYO1H GNG3 ATP6AP1L CPOX MYL6B
0.0203236	8	45	Kinesin binding	KIFAP3 MAPK8IP1 ATCAY KCNA2 TTBK2 MAPK8IP2 KIF3C DLG4
0.0203236	3	5	Voltage-gated sodium channel activity involved in cardiac muscle cell action potential	SCN1B SCN4B SCN2B
0.0207296	6	26	Chemorepellent activity	SEMA4F SEMA6B SEMA7A SEMA6C NRG3 NRG1
0.0288414	55	793	Inorganic molecular entity transmembrane transporter activity	KCND1 COX4I2 SLC9A5 SLC25A22 SLC6A8 SLC6A15 CACNB1 MRS2 SLC39A14 SLC4A8 ATP1B1 GRIN1 SLC25A12 SLC27A2 TRPC4 GLRB SLC6A1 ATP2A1 SLC7A6 SLC25A37 SLC2A6 TTYH3 SLC32A1 KCNJ9 SLC45A1 ABCC8 KCNS1 KCNA2 ATP1A3 SLC16A13 KCNG4 KCNS2 LRRC8C SLC9A6 CACNG7 SLC45A4 TRPM2 ANK ASIC1 SLC41A2 AQP11 SCN4B NALCN KCNN1 KCNQ2 SCN1B HCN2 SCN8A SNAP25 TRPC1 NIPA1 SCN2B SLC4A11 ATP6AP1L CPOX
0.0288414	51	722	Protein kinase binding	CCNE1 PARD6A GPRC5B RAC3 SHC2 RHOV PRKAB2 MICAL2 RHOD DACT2 RND1 DACT3 DOK7 GRB7 CALM3 NEFH MAPK8IP2 TWF2 PITPNM1 PRKAR1B TUBA4A STXBP1 MAPK8IP1 NPR1 PRKAG2 PITPNM2 IKBKB MAP2K4 SRCIN1 CDK5R1 YWHAG KIZ CDKN2D KSR1 DPYSL2 CD28 ATP1B1 DNM1 DUSP2 STX1B BRSK1 SV2A DSCAM BRSK2 AKT3 SGK1 DLG4 DCTN1 NELL1 NRG1 PEA15A
0.0316905	3	6	MAP-kinase scaffold activity	KSR1 MAPK8IP2 MAPK8IP1
0.0316905	5	20	Voltage-gated sodium channel activity	SCN4B SCN1B HCN2 SCN8A SCN2B
0.0316905	45	622	Cation transmembrane transporter activity	KCND1 COX4I2 SLC9A5 SLC6A8 SLC6A15 CACNB1 MRS2 SLC39A14 SLC4A8 ATP1B1 GRIN1 TRPC4 SLC6A1 ATP2A1 SLC25A37 SLC2A6 SLC32A1 KCNJ9 SLC45A1 ABCC8 KCNS1 KCNA2 ATP1A3 KCNG4 KCNS2 SLC9A6 CACNG7 SLC45A4 TRPM2 ASIC1 SLC41A2 SCN4B NALCN KCNN1 KCNQ2 SCN1B HCN2 SCN8A SNAP25 TRPC1 NIPA1 SCN2B SLC4A11 ATP6AP1L CPOX
0.0316905	5	20	Semaphorin receptor binding	SEMA4F SEMA6B SEMA7A SEMA6C RIT2
0.0341772	2	2	Ceramide glucosyltransferase activity	UGCG UGT8A
0.0341772	16	156	Potassium ion transmembrane transporter activity	KCND1 SLC9A5 ATP1B1 KCNJ9 ABCC8 KCNS1 KCNA2 ATP1A3 KCNG4 KCNS2 SLC9A6 KCNN1 KCNQ2 HCN2 SNAP25 CPOX
0.0341772	2	2	Pyrimidine nucleotide transmembrane transporter activity	SLC25A33 SLC25A36
0.0341772	2	2	Phytoceramidase activity	ACER3 ASAH2
0.0341772	2	2	Netrin receptor binding	DSCAM TUBB3
0.0343259	5	21	Structural constituent of postsynapse	DLG4 DLG3 DNM3 NEFH NEFL
0.0364781	162	2876	Anion binding	TUBB5 SYT5 RAC3 CCN2 AMPH ANXA7 TUBA1B PITPNM1 TUBA4A SOAT1 TRPC4 GLRB SGIP1 ACOT7 PITPNM2 TUBA8 PRPS1 RHOV TUBG1 TUBB4B PACSIN1 RHOD TUBG2 SYT12 AMER1 RND1 ABAT TUBB2A PGK1 TUBB3 TUBB4A SYT11 FCHO1 SRPK1 RSPO3 TWF2 FABP5 NCEH1 GSDME CRISPLD2 DOK7 SYT16 GREM2 RIT2 DGKE CKMT1 RAB5B KIFC2 CHD5 P4HTM KIF1A TTBK1 KSR1 PNPO P4HA2 DNAH1 GRB7 AKT3 CLVS2 UBE2D1 SGK1 HCN2 LIMK2 CMPK2 DNAJC27 KIF3C RAB37 C…
0.0392911	3	7	UDP-galactose:beta-N-acetylglucosamine beta-1,3-galactosyltransferase activity	B3GALNT1 B3GALT5 B3GAT1
0.0392911	3	7	Fatty acid elongase activity	ELOVL4 ELOVL5 ELOVL6
0.0392911	3	7	3-oxo-arachidoyl-CoA synthase activity	ELOVL4 ELOVL5 ELOVL6
0.0392911	3	7	3-oxo-cerotoyl-CoA synthase activity	ELOVL4 ELOVL5 ELOVL6
0.0392911	3	7	3-oxo-lignoceronyl-CoA synthase activity	ELOVL4 ELOVL5 ELOVL6
0.0392911	3	7	Very-long-chain 3-ketoacyl-CoA synthase activity	ELOVL4 ELOVL5 ELOVL6
0.0470164	7	44	Nucleobase-containing compound transmembrane transporter activity	SLC29A3 SLC25A25 SLC25A33 SLC25A36 SLC35E2 SLC35E4 ATP2A1
0.0494112	4	15	Adenylate cyclase binding	CALM3 ADCYAP1R1 AKAP12 AKAP6
0.0494112	56	851	Ion transmembrane transporter activity	KCND1 COX4I2 SLC9A5 SLC25A22 SLC6A8 SLC6A15 CACNB1 MRS2 SLC39A14 SLC4A8 ATP1B1 SLC25A25 GRIN1 SLC25A12 SLC27A2 TRPC4 GLRB SLC6A1 ATP2A1 SLC7A6 SLC25A37 SLC2A6 TTYH3 SLC32A1 KCNJ9 SLC45A1 ABCC8 KCNS1 KCNA2 ATP1A3 SLC16A13 KCNG4 KCNS2 LRRC8C SLC9A6 CACNG7 SLC45A4 SLC2A3 TRPM2 ANK ASIC1 SLC41A2 SCN4B NALCN KCNN1 KCNQ2 SCN1B HCN2 SCN8A SNAP25 TRPC1 NIPA1 SCN2B SLC4A11 ATP6AP1L CPOX
0.0494112	116	1997	Ribonucleotide binding	TUBB5 RAC3 TUBA1B TUBA4A SOAT1 ACOT7 TUBA8 PRPS1 RHOV TUBG1 TUBB4B RHOD TUBG2 RND1 TUBB2A PGK1 TUBB3 TUBB4A SRPK1 RIT2 DGKE CKMT1 RAB5B KIFC2 CHD5 KIF1A TTBK1 KSR1 PNPO DNAH1 AKT3 UBE2D1 SGK1 HCN2 LIMK2 CMPK2 DNAJC27 KIF3C RAB37 CDKL1 ATL1 WRNIP1 RAB3C ATP8A2 ADCY8 TWF2 EHD3 TAP2 GNAL CAMK2A RPS6KA4 HSPA12A GNL3L AATK RAB40C PRKAR1B ARL10 ARL8A ATP1B1 PIP4K2A KIF5C DNM1 LTK SLC27A2 TTL NPR1 PMVK …
0.0497866	5	24	Syntaxin-1 binding	SNAP25 STXBP1 SNPH CPLX1 SYP

## Sheet: ChIPseq_RNAseq_Overlap
GeneID	external_gene_name	baseMean	log2FoldChange	lfcSE	stat	pvalue	padj	Fold Change
ENSMUSG00000044117	Bmerb1	4585.7	-4.63401	0.277878	-16.6764	1.95e-62	2.36e-59	-24.83
ENSMUSG00000060240	Cend1	14711.4	-3.93921	0.186522	-21.1193	5.29e-99	4.17e-95	-15.3399
ENSMUSG00000022044	Stmn4	10268.8	-3.74495	0.158943	-23.5615	9.56e-123	1.51e-118	-13.4073
ENSMUSG00000040412	5330417C22Rik	406.902	-3.18196	0.189695	-16.7741	3.78e-63	4.97e-60	-9.07538
ENSMUSG00000025468	Caly	617.826	-3.14585	0.321527	-9.78408	1.32e-22	2.77e-20	-8.85105
ENSMUSG00000060212	Pcnx2	1353.26	-2.86338	0.189294	-15.1266	1.08e-51	1.07e-48	-7.27716
ENSMUSG00000030268	Bcat1	3377.15	-2.67753	0.21267	-12.5901	2.39e-36	1.18e-33	-6.39759
ENSMUSG00000023011	Faim2	8400.35	-2.67688	0.236747	-11.3069	1.21e-29	4.08e-27	-6.3947
ENSMUSG00000039419	Cntnap2	1527.96	-2.64301	0.262646	-10.063	8.05e-24	1.96e-21	-6.24632
ENSMUSG00000027834	Serpini1	1337.37	-2.47768	0.211014	-11.7418	7.78e-32	2.93e-29	-5.57001
ENSMUSG00000057455	Rit2	1852.9	-2.41629	0.153677	-15.7231	1.05e-55	1.19e-52	-5.33795
ENSMUSG00000015599	Ttbk1	4689.76	-2.38631	0.141997	-16.8053	2.23e-63	3.2e-60	-5.2282
ENSMUSG00000063063	Ctnna2	1579.29	-2.2604	0.21218	-10.6532	1.68e-26	4.75e-24	-4.79123
ENSMUSG00000007783	Cpt1c	1328.62	-2.20281	0.181832	-12.1146	8.84e-34	3.77e-31	-4.60376
ENSMUSG00000038026	Kcnj9	2829.99	-2.10486	0.214734	-9.80217	1.1e-22	2.35e-20	-4.30155
ENSMUSG00000007944	Ttc9b	495.107	-1.95596	0.280119	-6.98262	2.9e-12	2.47e-10	-3.87975
ENSMUSG00000056222	Spock1	1734.79	-1.78454	0.287004	-6.21781	5.04e-10	3.09e-08	-3.44508
ENSMUSG00000003410	Elavl3	19902	-1.72426	0.128353	-13.4338	3.83e-41	2.52e-38	-3.3041
ENSMUSG00000071658	Gng3	1645.44	-1.68923	0.227996	-7.40901	1.27e-13	1.26e-11	-3.22484
ENSMUSG00000044499	Hs3st5	182.502	-1.68035	0.236446	-7.10672	1.19e-12	1.07e-10	-3.20506
ENSMUSG00000041073	Nacad	713.607	-1.65632	0.17182	-9.63982	5.43e-22	1.07e-19	-3.15211
ENSMUSG00000008035	Mid1ip1	913.1	-1.62109	0.212079	-7.64381	2.11e-14	2.43e-12	-3.07607
ENSMUSG00000039913	Pak7	332.734	-1.58519	0.289702	-5.47182	4.45e-08	2.01e-06	-3.00048
ENSMUSG00000048388	Fam171b	2156.99	-1.53224	0.218616	-7.0088	2.4e-12	2.07e-10	-2.89234
ENSMUSG00000062961	Ccdc177	250.65	-1.53092	0.269638	-5.67767	1.37e-08	6.7e-07	-2.8897
ENSMUSG00000046204	Pnma2	141.365	-1.48247	0.265803	-5.57733	2.44e-08	1.15e-06	-2.79427
ENSMUSG00000074968	Ano3	428.944	-1.48078	0.243656	-6.07734	1.22e-09	7.04e-08	-2.791
ENSMUSG00000038587	Akap12	898.237	-1.40935	0.169381	-8.32059	8.75e-17	1.18e-14	-2.65617
ENSMUSG00000028949	Smarcd3	1306.06	-1.40393	0.159259	-8.81537	1.19e-18	1.9e-16	-2.64621
ENSMUSG00000050908	Tvp23a	928.111	-1.33839	0.14523	-9.21566	3.09e-20	5.25e-18	-2.52869
ENSMUSG00000047907	Tshz2	552.196	-1.30004	0.206328	-6.30082	2.96e-10	1.91e-08	-2.46235
ENSMUSG00000062591	Tubb4a	20359.2	-1.27054	0.252496	-5.03192	4.86e-07	1.81e-05	-2.41252
ENSMUSG00000000627	Sema4f	1258.76	-1.21518	0.163735	-7.42164	1.16e-13	1.16e-11	-2.3217
ENSMUSG00000056812	St8sia3	1076.1	-1.21192	0.203341	-5.96003	2.52e-09	1.41e-07	-2.31646
ENSMUSG00000040138	Ndp	219.779	-1.19534	0.363557	-3.28789	0.0010094	0.0139896	-2.28998
ENSMUSG00000050069	Grem2	48.0679	-1.13597	0.381952	-2.97412	0.00293828	0.03293	-2.19766
ENSMUSG00000046351	Zfp322a	1760.23	-1.13536	0.203964	-5.56649	2.6e-08	1.22e-06	-2.19674
ENSMUSG00000075033	Nxpe3	494.428	-1.12491	0.171895	-6.54415	5.98e-11	4.37e-09	-2.18087
ENSMUSG00000035285	Nat14	189.679	-1.12462	0.276357	-4.06946	4.71e-05	0.00104071	-2.18045
ENSMUSG00000048534	Jaml	735.432	-1.11745	0.268934	-4.15509	3.25e-05	0.0007611	-2.16963
ENSMUSG00000060371	Caln1	11370.3	-1.10501	0.252153	-4.38228	1.17e-05	0.000320498	-2.151
ENSMUSG00000026103	Gls	3633.21	-1.08481	0.170242	-6.37221	1.86e-10	1.23e-08	-2.1211
ENSMUSG00000044367	Slc16a13	133.888	-1.07443	0.249658	-4.30362	1.68e-05	0.000432855	-2.1059
ENSMUSG00000033904	Ccp110	1375.6	-1.06372	0.139722	-7.61311	2.68e-14	2.98e-12	-2.09032
ENSMUSG00000075702	Selenom	7434.26	-1.05556	0.169531	-6.22639	4.77e-10	2.94e-08	-2.07853
ENSMUSG00000027560	Dok5	117.644	-1.04378	0.316748	-3.2953	0.000983183	0.0136788	-2.06162
ENSMUSG00000039372	Marchf4	2369.96	-1.03753	0.165221	-6.27968	3.39e-10	2.16e-08	-2.05271
ENSMUSG00000039488	Cntn5	45.5238	-1.00351	0.354521	-2.8306	0.00464603	0.0469706	-2.00487
ENSMUSG00000024065	Ehd3	1417.22	-0.989035	0.216932	-4.55919	5.14e-06	0.000151004	-1.98486
ENSMUSG00000027395	Polr1b	1271.41	-0.965959	0.23544	-4.10279	4.08e-05	0.000924803	-1.95336
ENSMUSG00000032023	Jhy	139.746	-0.959329	0.244019	-3.93138	8.45e-05	0.00175288	-1.94441
ENSMUSG00000030283	St8sia1	4936.28	-0.862108	0.143165	-6.0218	1.72e-09	9.87e-08	-1.81769
ENSMUSG00000057069	Ero1lb	389.429	-0.846356	0.189776	-4.45976	8.21e-06	0.000228922	-1.79795
ENSMUSG00000061080	Lsamp	3188.84	-0.841734	0.217261	-3.8743	0.00010693	0.002151	-1.7922
ENSMUSG00000030337	Vamp1	8759.49	-0.83775	0.162199	-5.16494	2.41e-07	9.38e-06	-1.78726
ENSMUSG00000033565	Rbfox2	18690.6	-0.824523	0.126328	-6.52683	6.72e-11	4.87e-09	-1.77095
ENSMUSG00000026839	Upp2	297.371	-0.822589	0.18017	-4.56562	4.98e-06	0.000146992	-1.76858
ENSMUSG00000022587	Ly6e	814.188	-0.815088	0.183226	-4.44855	8.65e-06	0.000240344	-1.75941
ENSMUSG00000048485	Zbtb8b	128.748	-0.80218	0.244875	-3.27588	0.00105332	0.0144757	-1.74373
ENSMUSG00000037259	Dzank1	4455.66	-0.799128	0.148049	-5.39774	6.75e-08	2.93e-06	-1.74005
ENSMUSG00000041658	Rragb	1894.92	-0.795168	0.15932	-4.99099	6.01e-07	2.19e-05	-1.73528
ENSMUSG00000039697	Ncoa7	5638.44	-0.758802	0.183831	-4.12771	3.66e-05	0.000845881	-1.69208
ENSMUSG00000038665	Dgki	635.348	-0.7414	0.157566	-4.70531	2.53e-06	7.99e-05	-1.6718
ENSMUSG00000025511	Tspan4	844.141	-0.73763	0.176364	-4.18244	2.88e-05	0.000690016	-1.66743
ENSMUSG00000023912	Slc25a27	860.984	-0.727631	0.13628	-5.33923	9.33e-08	3.95e-06	-1.65592
ENSMUSG00000024530	Prelid3a	405.508	-0.70971	0.17465	-4.06361	4.83e-05	0.0010627	-1.63548
ENSMUSG00000002265	Peg3	7032.92	-0.706481	0.226553	-3.1184	0.00181838	0.0223804	-1.63182
ENSMUSG00000019082	Slc25a22	11237.6	-0.697067	0.132499	-5.26092	1.43e-07	5.93e-06	-1.62121
ENSMUSG00000051111	Sv2c	14803.4	-0.696969	0.179367	-3.88571	0.000102032	0.00206562	-1.6211
ENSMUSG00000052544	St6galnac3	192.487	-0.696497	0.225277	-3.09173	0.00198992	0.0240052	-1.62056
ENSMUSG00000023032	Slc4a8	892.463	-0.689123	0.203602	-3.38465	0.000712681	0.010637	-1.6123
ENSMUSG00000050272	Dscam	2455.94	-0.688579	0.138802	-4.96088	7.02e-07	2.5e-05	-1.61169
ENSMUSG00000035107	Dcbld2	2149.01	-0.684897	0.123483	-5.54651	2.91e-08	1.34e-06	-1.60759
ENSMUSG00000070866	Zfp804a	471.952	-0.682441	0.203782	-3.34888	0.000811398	0.0117441	-1.60485
ENSMUSG00000042751	Nmnat2	6515.18	-0.667657	0.142688	-4.67915	2.88e-06	8.97e-05	-1.58849
ENSMUSG00000059554	Ccdc28a	785.014	-0.664406	0.174478	-3.80797	0.000140112	0.00271473	-1.58492
ENSMUSG00000026585	Kifap3	19032.4	-0.661009	0.131382	-5.0312	4.87e-07	1.82e-05	-1.58119
ENSMUSG00000027254	Map1a	32489.4	-0.660998	0.122317	-5.40396	6.52e-08	2.84e-06	-1.58118
ENSMUSG00000038244	Mical2	1696.38	-0.651333	0.189654	-3.43432	0.000594047	0.00921472	-1.57062
ENSMUSG00000042035	Igsf3	972.973	-0.638876	0.186892	-3.41842	0.000629865	0.00966588	-1.55712
ENSMUSG00000031617	Tmem184c	3205.75	-0.635227	0.157549	-4.03194	5.53e-05	0.00120154	-1.55318
ENSMUSG00000021314	Amph	2335.27	-0.630075	0.17156	-3.67263	0.000240062	0.00432474	-1.54765
ENSMUSG00000027500	Stmn2	27718.9	-0.626997	0.150425	-4.16817	3.07e-05	0.000726957	-1.54435
ENSMUSG00000019970	Sgk1	745.735	-0.610559	0.19288	-3.16549	0.00154824	0.0195586	-1.52685
ENSMUSG00000019370	Calm3	47425.8	-0.609855	0.131057	-4.65335	3.27e-06	0.000100526	-1.52611
ENSMUSG00000035958	Tdp2	685.57	-0.597053	0.177136	-3.37058	0.000750095	0.0110081	-1.51262
ENSMUSG00000041617	Ccdc74a	702.526	-0.587434	0.164351	-3.57427	0.000351205	0.00585625	-1.50257
ENSMUSG00000022456	Septin3	12963.1	-0.577854	0.132733	-4.35351	1.34e-05	0.000359181	-1.49263
ENSMUSG00000027273	Snap25	40321.6	-0.569537	0.184704	-3.08351	0.00204577	0.0245476	-1.48405
ENSMUSG00000026202	Tuba4a	34199.9	-0.567273	0.119996	-4.72745	2.27e-06	7.28e-05	-1.48172
ENSMUSG00000026764	Kif5c	34390.2	-0.560126	0.156422	-3.58086	0.00034247	0.00574684	-1.4744
ENSMUSG00000027784	Ppm1l	6662.37	-0.559179	0.171244	-3.26539	0.00109312	0.0148422	-1.47343
ENSMUSG00000028524	Sgip1	4290.71	-0.55857	0.170899	-3.26842	0.00108151	0.0147353	-1.47281
ENSMUSG00000027508	Pag1	875.396	-0.554812	0.192967	-2.87517	0.00403806	0.0421169	-1.46898
ENSMUSG00000024781	Lipa	432.374	-0.547012	0.163643	-3.34271	0.000829646	0.0119208	-1.46106
ENSMUSG00000040591	1110051M20Rik	4431.76	-0.543103	0.148123	-3.66657	0.000245828	0.00440621	-1.4571
ENSMUSG00000052584	Serp2	1604.32	-0.542864	0.149341	-3.63507	0.000277906	0.00486501	-1.45686
ENSMUSG00000026307	Scly	542.225	-0.542281	0.177542	-3.05439	0.0022552	0.0266357	-1.45627
ENSMUSG00000051022	Hs3st1	1737.27	-0.541743	0.166255	-3.2585	0.00112003	0.0151425	-1.45573
ENSMUSG00000000253	Gmpr	2364.3	-0.530478	0.145726	-3.64024	0.00027238	0.00477907	-1.44441
ENSMUSG00000009207	Lnpk	1353.12	-0.528391	0.179491	-2.94383	0.00324181	0.0355003	-1.44232
ENSMUSG00000020451	Limk2	4970.03	-0.524	0.143187	-3.65955	0.000252661	0.00450313	-1.43794
ENSMUSG00000044629	Cnrip1	686.384	-0.520957	0.163071	-3.19466	0.00139996	0.0179557	-1.43491
ENSMUSG00000000881	Dlg3	3669.14	-0.515475	0.118576	-4.34721	1.38e-05	0.000369021	-1.42946
ENSMUSG00000038453	Srcin1	5954.47	-0.514815	0.16633	-3.09514	0.00196721	0.0238039	-1.42881
ENSMUSG00000070304	Scn2b	23889.4	-0.514338	0.118846	-4.32778	1.51e-05	0.000394427	-1.42834
ENSMUSG00000022415	Syngr1	27079.3	-0.507838	0.133637	-3.80013	0.000144622	0.00278503	-1.42192
ENSMUSG00000020086	Macroh2a2	681.563	-0.50232	0.160858	-3.12275	0.0017917	0.0221037	-1.41649
ENSMUSG00000024019	Cmtr1	516.42	-0.496424	0.158562	-3.13079	0.00174337	0.0216087	-1.41071
ENSMUSG00000071359	Tbpl1	1431.02	-0.495881	0.125608	-3.94786	7.89e-05	0.00164268	-1.41018
ENSMUSG00000032046	Abhd12	11545.4	-0.495036	0.125291	-3.9511	7.78e-05	0.00162627	-1.40936
ENSMUSG00000037224	Zfyve28	772.635	-0.493249	0.14467	-3.40949	0.000650856	0.00992053	-1.40761
ENSMUSG00000061911	Myt1l	1769.63	-0.489086	0.152525	-3.2066	0.00134314	0.0173848	-1.40356
ENSMUSG00000029330	Cds1	22379.6	-0.486051	0.110991	-4.37921	1.19e-05	0.000323177	-1.40061
ENSMUSG00000057469	E2f6	1155.38	-0.48284	0.152703	-3.16196	0.00156712	0.0197498	-1.39749
ENSMUSG00000034245	Hdac11	12302.6	-0.475804	0.147942	-3.21615	0.00129924	0.0170224	-1.39069
ENSMUSG00000014602	Kif1a	42548.7	-0.467809	0.115216	-4.06028	4.9e-05	0.00107498	-1.38301
ENSMUSG00000038267	Slc22a23	1223.81	-0.460992	0.130045	-3.54487	0.000392813	0.00645066	-1.37649
ENSMUSG00000008734	Gprc5b	29789.5	-0.455699	0.127172	-3.58334	0.000339234	0.00570898	-1.37145
ENSMUSG00000026452	Syt2	22627.5	-0.441634	0.108079	-4.0862	4.38e-05	0.00098085	-1.35814
ENSMUSG00000035329	Fbxo33	2861.19	-0.432731	0.13125	-3.29699	0.000977272	0.0136086	-1.34979
ENSMUSG00000051451	Crebzf	2107.7	-0.411999	0.131407	-3.13529	0.00171685	0.0213471	-1.33053
ENSMUSG00000054863	Tafa5	2097.78	-0.407703	0.127872	-3.18837	0.00143078	0.0182895	-1.32657
ENSMUSG00000026158	Ogfrl1	7396.96	-0.397841	0.124069	-3.20662	0.00134304	0.0173848	-1.31754
ENSMUSG00000028793	Rnf19b	39751.1	-0.378754	0.132744	-2.85327	0.00432722	0.0443709	-1.30022
ENSMUSG00000026825	Dnm1	58073.4	-0.371492	0.11617	-3.19782	0.00138469	0.017777	-1.29369
ENSMUSG00000040097	Flywch1	7525.72	-0.366182	0.117958	-3.10433	0.0019071	0.0231832	-1.28894
ENSMUSG00000021400	Wrnip1	2728.32	-0.354364	0.120969	-2.92939	0.00339626	0.0367835	-1.27842
ENSMUSG00000030327	Necap1	10556.6	-0.350909	0.123039	-2.85202	0.00434421	0.0444873	-1.27536
ENSMUSG00000023033	Scn8a	17547.6	-0.332402	0.115862	-2.86894	0.0041185	0.0428427	-1.25911
ENSMUSG00000028086	Fbxw7	8400.72	-0.311328	0.108771	-2.86222	0.00420685	0.0434186	-1.24085
ENSMUSG00000038628	Polr3k	8195.94	0.425771	0.15181	2.80463	0.00503739	0.0498718	1.34329
ENSMUSG00000034168	Irf2bpl	5456.76	0.44246	0.130319	3.3952	0.000685786	0.0103433	1.35892
ENSMUSG00000028653	Trit1	446.069	0.494057	0.150827	3.27564	0.00105421	0.0144757	1.4084
ENSMUSG00000000127	Fer	563.268	0.505251	0.151595	3.33291	0.000859431	0.0122775	1.41937
ENSMUSG00000070047	Fat1	5225.36	0.538489	0.183816	2.92949	0.00339515	0.0367835	1.45245
ENSMUSG00000037573	Tob1	1307.55	0.540506	0.164251	3.29073	0.000999262	0.0138659	1.45448
ENSMUSG00000026888	Grb14	2087.12	0.580998	0.119848	4.84781	1.25e-06	4.23e-05	1.49588
ENSMUSG00000027162	Lin7c	1471.2	0.596233	0.168684	3.53461	0.000408383	0.00665509	1.51176
ENSMUSG00000031749	St3gal2	4137.96	0.634786	0.163754	3.87646	0.000105985	0.00213471	1.55271
ENSMUSG00000019971	Cep290	1066.83	0.636415	0.164887	3.85971	0.000113521	0.00226054	1.55446
ENSMUSG00000031453	Rasa3	989.782	0.662655	0.226321	2.92795	0.0034121	0.0369045	1.58299
ENSMUSG00000027671	Actl6a	729.56	0.695549	0.151376	4.59484	4.33e-06	0.000129766	1.6195
ENSMUSG00000030982	Vps35l	4096.22	0.70415	0.161634	4.35646	1.32e-05	0.000354984	1.62918
ENSMUSG00000037664	Cdkn1c	203.701	0.714944	0.218561	3.27114	0.00107115	0.0146193	1.64142
ENSMUSG00000003657	Calb2	1751.96	0.736829	0.239459	3.07705	0.00209057	0.0250282	1.66651
ENSMUSG00000021668	Polk	151.463	0.738072	0.253727	2.90892	0.00362675	0.0387401	1.66795
ENSMUSG00000048285	Frmd6	245.606	0.784381	0.260708	3.00866	0.00262406	0.03007	1.72235
ENSMUSG00000037605	Adgrl3	2004.29	0.789126	0.213941	3.68853	0.000225555	0.00411287	1.72803
ENSMUSG00000026670	Uap1	1150.71	0.790681	0.147318	5.36716	8e-08	3.42e-06	1.72989
ENSMUSG00000045671	Spred2	453.95	0.828427	0.230127	3.59988	0.00031837	0.00541744	1.77575
ENSMUSG00000027200	Sema6d	1922.41	0.834121	0.296622	2.81207	0.0049224	0.0490773	1.78277
ENSMUSG00000061859	Patj	1021.5	0.836928	0.230657	3.62846	0.000285116	0.00495299	1.78624
ENSMUSG00000027298	Tyro3	1157.01	0.847088	0.248189	3.41308	0.00064234	0.00981916	1.79887
ENSMUSG00000045534	Kcna5	129.002	0.871783	0.299071	2.91497	0.00355721	0.0381862	1.82992
ENSMUSG00000032251	Irak1bp1	1341.84	0.90334	0.144978	6.23089	4.64e-10	2.87e-08	1.87039
ENSMUSG00000035131	Brinp3	1264.52	0.921714	0.213502	4.31711	1.58e-05	0.000411253	1.89436
ENSMUSG00000048546	Tob2	1658.68	0.922331	0.253869	3.6331	0.000280035	0.00488084	1.89518
ENSMUSG00000036904	Fzd8	121.503	0.934779	0.245248	3.81157	0.000138085	0.00269531	1.9116
ENSMUSG00000022817	Itgb5	442.935	0.954656	0.333943	2.85874	0.00425326	0.0437545	1.93812
ENSMUSG00000026511	Srp9	1988.72	0.974657	0.144952	6.72398	1.77e-11	1.38e-09	1.96517
ENSMUSG00000026360	Rgs2	814.833	1.09992	0.16519	6.65854	2.77e-11	2.1e-09	2.14343
ENSMUSG00000050840	Cdh20	251.622	1.11227	0.371259	2.99593	0.00273612	0.0311507	2.16185
ENSMUSG00000038843	Gcnt1	79.7395	1.21715	0.401098	3.03455	0.00240896	0.0281152	2.32487
ENSMUSG00000031530	Dusp4	140.415	1.26693	0.291992	4.3389	1.43e-05	0.000379879	2.40648
ENSMUSG00000015243	Abca1	507.712	1.28451	0.28466	4.51246	6.41e-06	0.000185671	2.436
ENSMUSG00000109890	AU023762	33.9739	1.48837	0.416568	3.57293	0.000353003	0.00587383	2.80572
ENSMUSG00000071341	Egr4	225.019	1.52406	0.216474	7.04038	1.92e-12	1.68e-10	2.876
ENSMUSG00000038296	Galnt18	191.084	1.53292	0.219357	6.98825	2.78e-12	2.39e-10	2.89371
ENSMUSG00000052684	Jun	1528.83	1.88245	0.245085	7.68081	1.58e-14	1.85e-12	3.68701

## Sheet: ChIP_seq
PeakID (cmd=annotatePeaks.pl mergedpeaks.bed mm10)	Chr	Start	End	Strand	Annotation	Distance to TSS	Nearest PromoterID	Entrez ID	Nearest Unigene	Nearest Refseq	Nearest Ensembl	Gene Name	Gene Alias	Gene Description	Gene Type
132	chr1	132569756	132569756	+	3' UTR (NM_001160317, exon 28 of 28)	-26816	NM_177129	21367	Mm.260861	NM_011531	ENSMUSG00000053024	Cntn2	D130012K04Rik|TAG-1|TAG1|Tax	contactin 2	protein-coding
2867	chr9	21748206	21748206	+	3' UTR (NM_001252659, exon 18 of 18)	12097	NM_001357331	67629	Mm.295642	NM_026282	ENSMUSG00000074476	Spc24	2410030K01Rik|AV109292|Spbc24	SPC24, NDC80 kinetochore complex component, homolog (S. cerevisiae)	protein-coding
1513	chr2	29930770	29930770	+	3' UTR (NM_001355136, exon 22 of 22)	-4639	NM_028923	74412	Mm.275121	NM_028923	ENSMUSG00000019715	Gle1	4933405K21Rik|AA553313|Gle1l	GLE1 RNA export mediator (yeast)	protein-coding
2335	chr6	40404174	40404174	+	3' UTR (NM_001356375, exon 9 of 9)	31961	NM_001356375	243780	Mm.333006	NM_175528	ENSMUSG00000037172	E330009J07Rik	AI841796|Lchn|mKIAA1147	RIKEN cDNA E330009J07 gene	protein-coding
420	chr11	32517559	32517559	+	3' UTR (NM_001361561, exon 2 of 2)	10015	NM_027031	69306	Mm.288704	NM_027031	ENSMUSG00000044056	Efcab9	1700007I06Rik|4930403C08Rik	EF-hand calcium binding domain 9	protein-coding
307	chr10	81400748	81400748	+	3' UTR (NM_008688, exon 10 of 10)	7684	NM_001099917	72273	Mm.253147	NM_001099917	ENSMUSG00000078439	Smim24	2210404O07Rik	small integral membrane protein 24	protein-coding
23	chr1	34183111	34183111	+	3' UTR (NM_010081, exon 24 of 24)	22851	NM_010081	13518	Mm.336625	NM_010081	ENSMUSG00000026131	Dst	2310001O04Rik|A830042E19Rik|AW554249|BP230|BPAG1-n|Bpag|Bpag1|Macf2|ah|athetoid|dt|mKIAA0728|nmf203|nmf339	dystonin	protein-coding
2101	chr5	22487067	22487067	+	3' UTR (NM_011959, exon 14 of 14)	41963	NR_004442	100042049	Mm.21724	NR_004442		Gm15421	-	ribosomal protein L22 like 1 pseudogene	pseudo
2251	chr5	124835358	124835358	+	3' UTR (NM_144819, exon 4 of 4)	26863	NM_144819	215707	Mm.389693	NM_144819	ENSMUSG00000037979	Ccdc92	AW050178|D5Bwg0834e	coiled-coil domain containing 92	protein-coding
2237	chr5	118066192	118066192	+	3' UTR (NM_172721, exon 11 of 11)	38449	NR_151582	57816	Mm.273285	NM_021344	ENSMUSG00000029359	Tesc	1010001A17Rik|2410011K10Rik|TE-1	tescalcin	protein-coding
2345	chr6	45060243	45060243	+	5' UTR (NM_001004357, exon 1 of 24)	182	NM_001004357	66797	Mm.440084	NM_025771	ENSMUSG00000039419	Cntnap2	5430425M22Rik|Caspr2|mKIAA0868	contactin associated protein-like 2	protein-coding
2534	chr7	41499521	41499521	+	5' UTR (NM_001033530, exon 1 of 4)	369	NM_001033530	101835	Mm.370336	NM_001033530	ENSMUSG00000074166	AW146154	AI451288	expressed sequence AW146154	protein-coding
2967	chr9	82829983	82829983	+	5' UTR (NM_001168240, exon 1 of 3)	177	NM_001168240	65099	Mm.41415	NM_022986	ENSMUSG00000032251	Irak1bp1	4921528N06Rik|AI851240|Aabp3|Aip70|Simpl	interleukin-1 receptor-associated kinase 1 binding protein 1	protein-coding
868	chr14	52019586	52019586	+	5' UTR (NM_001253694, exon 1 of 6)	127	NM_001253694	69890	Mm.475652	NM_027248	ENSMUSG00000049295	Zfp219	2010302A17Rik|Znf219	zinc finger protein 219	protein-coding
1999	chr4	102760323	102760323	+	5' UTR (NM_001285860, exon 1 of 23)	188	NM_001285862	73094	Mm.54201	NM_144906	ENSMUSG00000028524	Sgip1	3110007P09Rik|SGIP1alpha|gag	SH3-domain GRB2-like (endophilin) interacting protein 1	protein-coding
1744	chr3	30602550	30602550	+	5' UTR (NM_001289621, exon 1 of 7)	463	NM_001289622	80732	Mm.200378	NM_030557	ENSMUSG00000037730	Mynn	2810011C24Rik|AA415053|AI661031|AW049392|Mynr|SBBIZ1	myoneurin	protein-coding
57	chr1	64617163	64617163	+	5' UTR (NM_001368283, exon 1 of 4)	601	NM_025964	67099	Mm.46394	NM_025964	ENSMUSG00000025956	Mettl21a	2310038H17Rik|AI464204|Fam119a	methyltransferase like 21A	protein-coding
511	chr11	93968385	93968385	+	5' UTR (NM_008704, exon 1 of 5)	136	NM_008704	18102	Mm.439702	NM_008704	ENSMUSG00000037601	Nme1	AL024257|NDPK-A|NM23-M1|NM23A	NME/NM23 nucleoside diphosphate kinase 1	protein-coding
1456	chr19	44293978	44293978	+	5' UTR (NM_009128, exon 1 of 6)	302	NM_009128	20250	Mm.487021	NM_009128	ENSMUSG00000025203	Scd2	Mir5114|Scd-2|mir-5114|swty	stearoyl-Coenzyme A desaturase 2	protein-coding
1474	chr19	60890196	60890196	+	5' UTR (NM_018869, exon 1 of 16)	447	NM_018869	14773	Mm.279400	NM_018869	ENSMUSG00000003228	Grk5	Gprk5	G protein-coupled receptor kinase 5	protein-coding
2086	chr4	155831582	155831582	+	5' UTR (NM_025338, exon 1 of 4)	313	NM_025338	66077	Mm.28999	NM_025338	ENSMUSG00000065990	Aurkaip1	0610033H09Rik|Aip|Akip|MRP-S38	aurora kinase A interacting protein 1	protein-coding
1054	chr15	99527802	99527802	+	5' UTR (NM_028224, exon 1 of 12)	363	NM_001038658	72393	Mm.39760	NM_028224	ENSMUSG00000023011	Faim2	2900002L20Rik|Lfg|Lfg2|NMP25|Nmp35|Tmbim2	Fas apoptotic inhibitory molecule 2	protein-coding
920	chr14	79397926	79397926	+	5' UTR (NM_145960, exon 1 of 11)	154	NM_145960	211253	Mm.35306	NM_145960	ENSMUSG00000022022	Mtrf1	A830062K05Rik|MtRF-1	mitochondrial translational release factor 1	protein-coding
1324	chr18	37644101	37644101	+	5' UTR (NM_175770, exon 1 of 2)	103	NM_175770	24074	Mm.236009	NM_175770	ENSMUSG00000051316	Taf7	55kDa|AI607308|BB007175|TAFII55|Taf2f	TATA-box binding protein associated factor 7	protein-coding
554	chr11	116063747	116063747	+	exon (NM_001009573, exon 32 of 33)	14214	NM_001009573	70450	Mm.259460	NM_001009573	ENSMUSG00000057948	Unc13d	2610108D09Rik|Jinx|Munc13-4|mFLJ00067	unc-13 homolog D	protein-coding
445	chr11	55262243	55262244	+	exon (NM_001029988, exon 18 of 23)	50014	NM_001029988	245827	Mm.339363	NM_001029988	ENSMUSG00000055333	Fat2	EMI2|Fath2|Gm523|mKIAA0811	FAT atypical cadherin 2	protein-coding
39	chr1	57406444	57406444	+	exon (NM_001037742, exon 1 of 8)	178	NM_001081181	68115	Mm.275428	NM_001081181	ENSMUSG00000025971	Maip1	9430016H08Rik|AA409999|C78988	matrix AAA peptidase interacting protein 1	protein-coding
129	chr1	131310681	131310681	+	exon (NM_001081011, exon 18 of 23)	-31118	NM_019777	56489	Mm.386783	NM_019777	ENSMUSG00000042349	Ikbke	AW558201|IKK-E|IKK-i|IKKepsilon|Ikki	inhibitor of kappaB kinase epsilon	protein-coding
1082	chr16	17642522	17642522	+	exon (NM_001164610, exon 19 of 19)	-3948	NM_001166164	72315	Mm.297777	NM_001166164	ENSMUSG00000041617	Ccdc74a	2310015A05Rik	coiled-coil domain containing 74A	protein-coding
1684	chr2	154552981	154552981	+	exon (NM_001171640, exon 1 of 1)	1205	NM_001171640	70362	Mm.479620	NM_001171640	ENSMUSG00000078129	Actl10	1700007I08Rik	actin-like 10	protein-coding
1760	chr3	55489836	55489836	+	exon (NM_001195538, exon 11 of 17)	28108	NM_001111052	13175	Mm.393242	NM_019978	ENSMUSG00000027797	Dclk1	1700113D08Rik|2810480F11Rik|AI836758|Click-I|Cpg16|Dcamkl1|Dcl|Dclk|mKIAA0369	doublecortin-like kinase 1	protein-coding
2	chr1	6820074	6820074	+	exon (NM_001244693, exon 12 of 23)	90023	NR_045189	240690	Mm.234612	NM_173868	ENSMUSG00000033740	St18	AV348974|Myt3|NZF-3|Nzf3|mKIAA0535	suppression of tumorigenicity 18	protein-coding
2500	chr7	16869528	16869528	+	exon (NM_001252458, exon 18 of 19)	5358	NR_152128	320950	Mm.420078	NR_152128	ENSMUSG00000097842	9330104G04Rik	-	RIKEN cDNA 9330104G04 gene	ncRNA
1043	chr15	89365239	89365239	+	exon (NM_001271600, exon 9 of 20)	8652	NM_001111288	100126824	Mm.287977	NM_001111288	ENSMUSG00000091780	Sco2	-	SCO2 cytochrome c oxidase assembly protein	protein-coding
664	chr12	86960311	86960311	+	exon (NM_001289432, exon 4 of 5)	12968	NR_157110	217732	Mm.22337	NM_173735	ENSMUSG00000034157	Cipc	2310044G17Rik|AI842544|AI853744	CLOCK interacting protein, circadian	protein-coding
2645	chr7	127564883	127564883	+	exon (NM_001304267, exon 3 of 3)	3660	NM_001304267	105180375	Mm.428042	NM_001304267	ENSMUSG00000106715	Tmem265	-	transmembrane protein 265	protein-coding
1711	chr2	167459685	167459685	+	exon (NM_001304542, exon 9 of 16)	-32960	NM_030743	81018	Mm.22225	NM_030743	ENSMUSG00000006418	Rnf114	1110008J21Rik|AI225886|AW549494|Zfp228|Zfp313|Znf228	ring finger protein 114	protein-coding
840	chr14	20661195	20661195	+	exon (NM_001310432, exon 2 of 2)	3379	NM_001310432	68760	Mm.35789	NM_175132	ENSMUSG00000039376	Synpo2l	1110054M18Rik|Chap	synaptopodin 2-like	protein-coding
1640	chr2	130791901	130791901	+	exon (NM_001311147, exon 10 of 37)	12200	NR_024097	100043766	Mm.447040	NR_024097		Gm14057	-	Ppp1r14c pseudogene	pseudo
1203	chr17	33549364	33549364	+	exon (NM_001329153, exon 19 of 24)	-6343	NM_053214	17916	Mm.42019	NM_053214	ENSMUSG00000024300	Myo1f	C330006B10Rik	myosin IF	protein-coding
2006	chr4	107890191	107890191	+	exon (NM_001347160, exon 2 of 8)	292	NM_028754	74098	Mm.274853	NM_028754	ENSMUSG00000028608	Czib	0610037L13Rik|1110008H16Rik	CXXC motif containing zinc binding protein	protein-coding
1376	chr18	69636887	69636887	+	exon (NM_001361129, exon 10 of 20)	-288672	NM_201362	381175	Mm.266831	NM_201362	ENSMUSG00000038903	Ccdc68	BC046343	coiled-coil domain containing 68	protein-coding
692	chr12	108355461	108355461	+	exon (NM_010010, exon 10 of 15)	-15692	NM_001286346	68519	Mm.236645	NM_001043335	ENSMUSG00000058070	Eml1	1110008N23Rik|A930030P13Rik|AA171013|AI847476|AI853955|ELP79|EMAP|EMAP-1|EMAPL|heco	echinoderm microtubule associated protein like 1	protein-coding
186	chr1	174719916	174719916	+	exon (NM_019445, exon 14 of 18)	201903	NM_011825	23893	Mm.25760	NM_011825	ENSMUSG00000050069	Grem2	Gremlin2|Prdc	gremlin 2, DAN family BMP antagonist	protein-coding
1836	chr3	106131866	106131866	+	exon (NM_023186, exon 11 of 11)	18484	NM_023186	81600	Mm.46418	NM_023186	ENSMUSG00000062778	Chia1	2200003E03Rik|AMCase|Chia|YNL	chitinase, acidic 1	protein-coding
2632	chr7	118838182	118838182	+	exon (NM_027815, exon 29 of 31)	17431	NM_001168220	66356	Mm.482278	NM_023197	ENSMUSG00000030980	Knop1	2310008H09Rik|Tsg118	lysine rich nucleolar protein 1	protein-coding
357	chr10	111298892	111298892	+	exon (NM_027914, exon 1 of 2)	213	NM_027914	71769	Mm.45256	NM_027914	ENSMUSG00000035759	Bbs10	1300007O09Rik|AI452285	Bardet-Biedl syndrome 10 (human)	protein-coding
2995	chr9	107901568	107901568	+	exon (NM_028369, exon 4 of 6)	-5321	NR_109782	19882	Mm.3901	NM_009074	ENSMUSG00000032584	Mst1r	CD136|CDw136|Fv-2|Fv2|PTK8|Ron|STK	macrophage stimulating 1 receptor (c-met-related tyrosine kinase)	protein-coding
1630	chr2	127854847	127854847	+	exon (NM_028765, exon 1 of 18)	219	NM_028765	74121	Mm.244835	NM_028765	ENSMUSG00000027380	Acoxl	1200014P05Rik|AV025673	acyl-Coenzyme A oxidase-like	protein-coding
371	chr10	116362348	116362348	+	exon (NM_029928, exon 22 of 32)	-55773	NR_028107	67342	Mm.245800	NM_026098	ENSMUSG00000020164	Kcnmb4os1	1700058G18Rik	potassium large conductance calcium-activated channel, subfamily M, beta member 4, opposite strand 1	ncRNA
548	chr11	114868497	114868497	+	exon (NM_147217, exon 4 of 4)	16467	NM_147217	70355	Mm.242413	NM_147217	ENSMUSG00000051043	Gprc5c	1110028I06Rik|3200002M13Rik|Raig3	G protein-coupled receptor, family C, group 5, member C	protein-coding
514	chr11	95001291	95001291	+	exon (NM_172261, exon 5 of 10)	-8588	NM_001364135	217125	Mm.297199	NM_146025	ENSMUSG00000047181	Samd14	AI839049|AI854782|BC034054	sterile alpha motif domain containing 14	protein-coding
1596	chr2	91492405	91492405	+	exon (NM_172668, exon 24 of 38)	-34357	NM_001165989	75786	Mm.168478	NM_029437	ENSMUSG00000040549	Ckap5	3110043H24Rik|4930432B04Rik|D730027C18Rik|T25636|mKIAA0097	cytoskeleton associated protein 5	protein-coding
2734	chr8	58535987	58535987	+	exon (NM_175032, exon 2 of 12)	164809	NM_001177534	100271928	Mm.484123	NM_001177534		Gm15881	-	predicted gene 15881	protein-coding
2665	chr7	139901155	139901155	+	exon (NM_177261, exon 2 of 31)	6459	NM_177261	76484	Mm.44442	NM_177261	ENSMUSG00000066129	Kndc1	2410012C07Rik|B830014K08Rik|VKIND|v-KIND|very-kind	kinase non-catalytic C-lobe domain (KIND) containing 1	protein-coding
2593	chr7	89796647	89796647	+	exon (NM_181407, exon 5 of 14)	106982	NM_001162979	70884	Mm.252823	NM_001162979	ENSMUSG00000039391	Ccdc81	4921513D09Rik	coiled-coil domain containing 81	protein-coding
2888	chr9	31316226	31316226	+	exon (NM_199315, exon 3 of 7)	2799	NM_001368846	382066	Mm.335039	NM_199315	ENSMUSG00000042496	Prdm10	Gm1112|tristanin	PR domain containing 10	protein-coding
1512	chr2	29873011	29873011	+	exon (NM_207298, exon 5 of 12)	3517	NM_207298	99151	Mm.296336	NM_207298	ENSMUSG00000039787	Cercam	2600006K01Rik|AL024097|Ceecam1	cerebral endothelial cell adhesion molecule	protein-coding
921	chr14	81987983	81987983	+	Intergenic	1987681	NM_001351947	380924	Mm.26456	NM_001030294	ENSMUSG00000022026	Olfm4	GC1|GW112|Gm296|Gm913|OlfD|pPD4	olfactomedin 4	protein-coding
923	chr14	82605513	82605514	+	Intergenic	1469777	NR_153783	102635012	Mm.399509	NR_153783	ENSMUSG00000115043	Gm32455	-	predicted gene, 32455	ncRNA
1144	chr16	82661179	82661179	+	Intergenic	1460482	NM_010954	17968	Mm.433941	NM_010954	ENSMUSG00000022762	Ncam2	Ncam-2|Ocam|RNCAM	neural cell adhesion molecule 2	protein-coding
1777	chr3	77897440	77897441	+	Intergenic	1248306	NM_001310536	76089	Mm.31220	NM_001099624	ENSMUSG00000062232	Rapgef2	5830453M24Rik|CNRasGEF|Pdzgef1|RA-GEF-1|mKIAA0313|nRapGEP	Rap guanine nucleotide exchange factor (GEF) 2	protein-coding
1963	chr4	67590173	67590173	+	Intergenic	731788	NR_151548	102633975		NR_151548		Gm12911	-	predicted gene 12911	ncRNA
62	chr1	67848184	67848184	+	Intergenic	725157	NM_001080809	227231	Mm.343942	NM_001080809	ENSMUSG00000025991	Cps1	4732433M03Rik|CPS|D1Ucla3	carbamoyl-phosphate synthetase 1	protein-coding
1960	chr4	67522418	67522418	+	Intergenic	694867	NM_021297	21898	Mm.38049	NM_021297	ENSMUSG00000039005	Tlr4	Lps|Ly87|Ran/M1|Rasl2-8	toll-like receptor 4	protein-coding
568	chr12	6047037	6047037	+	Intergenic	671317	NR_015579	72669	Mm.10434	NM_028318		2810032G03Rik	AI461720	RIKEN cDNA 2810032G03 gene	ncRNA
2160	chr5	50895473	50895473	+	Intergenic	642711	NR_106197	102465903		NR_106197	ENSMUSG00000099124	Mir8117	Gm27323|mmu-mir-8117	microRNA 8117	ncRNA
2171	chr5	68705606	68705606	+	Intergenic	636103	NM_175519	243043	Mm.234821	NM_175519	ENSMUSG00000037653	Kctd8	A730087N02Rik	potassium channel tetramerisation domain containing 8	protein-coding
1750	chr3	49185766	49185766	+	Intergenic	571550	NM_130448	73173	Mm.87246	NM_130448	ENSMUSG00000037892	Pcdh18	3110038E07Rik|BB095589|PCDH68L	protocadherin 18	protein-coding
2721	chr8	42576391	42576391	+	Intergenic	565095	NM_177742	244448	Mm.64542	NM_177742	ENSMUSG00000031651	Triml1	4933403D14|BC050188	tripartite motif family-like 1	protein-coding
601	chr12	39493299	39493299	+	Intergenic	544077	NM_007487	11861	Mm.12723	NM_007487	ENSMUSG00000047446	Arl4a	AI467555|Arl4	ADP-ribosylation factor-like 4A	protein-coding
596	chr12	39317385	39317385	+	Intergenic	533674	NM_001163154	14009	Mm.4866	NM_007960	ENSMUSG00000004151	Etv1	ER81|Etsrp81	ets variant 1	protein-coding
961	chr15	23567075	23567075	+	Intergenic	530612	NM_001081299	320865	Mm.241965	NM_001081299	ENSMUSG00000040420	Cdh18	B230220E17Rik|Cdh14l|Tg(GFAP-APOE_i4)1Hol	cadherin 18	protein-coding
1303	chr18	30812241	30812241	+	Intergenic	504887	NM_009065	19762	Mm.5163	NM_009065	ENSMUSG00000057455	Rit2	RIBA|Rin|Roc2	Ras-like without CAAX 2	protein-coding
1029	chr15	86763810	86763810	+	Intergenic	486135	NM_001358062	223754	Mm.28904	NM_145476	ENSMUSG00000051864	Tbc1d22a	BC023106|D15Ertd781e	TBC1 domain family, member 22a	protein-coding
73	chr1	77054288	77054288	+	Intergenic	442480	NR_105770	102465180		NR_105770	ENSMUSG00000099141	Mir6352	Gm27481|mmu-mir-6352	microRNA 6352	ncRNA
1965	chr4	71765205	71765205	+	Intergenic	435688	NM_001285531	21885	Mm.278444	NM_011599	ENSMUSG00000008305	Tle1	C230057C06Rik|Estm14|Grg-1|Grg1|Tle4l	transducin-like enhancer of split 1	protein-coding
2383	chr6	81471756	81471756	+	Intergenic	423907	NR_106091	102465711		NR_106091	ENSMUSG00000106154	Mir7232	mmu-mir-7232	microRNA 7232	ncRNA
2990	chr9	101883475	101883475	+	Intergenic	421500	NR_106163	102466241		NR_106163	ENSMUSG00000098521	Mir7243	Gm27363|mmu-mir-7243	microRNA 7243	ncRNA
1399	chr18	85370901	85370901	+	Intergenic	418785	NM_001367965	50764	Mm.28369	NM_015798	ENSMUSG00000034391	Fbxo15	AU019763|Fbx15|ecat3	F-box protein 15	protein-coding
227	chr10	12019608	12019608	+	Intergenic	410384	NM_013898	30058	Mm.214504	NM_013898	ENSMUSG00000048007	Timm8a1	DXHXS1274E|Ddp1|Fci-12|Tim8a|Timm8a	translocase of inner mitochondrial membrane 8A1	protein-coding
1288	chr18	13399357	13399357	+	Intergenic	392367	NM_153087	225192	Mm.207073	NM_153087	ENSMUSG00000037346	Hrh4	AXOR35|BG26|GPCR105|GPRv53|H4|H4R|HH4R	histamine receptor H4	protein-coding
913	chr14	72234620	72234620	+	Intergenic	377911	NR_046274	74667	Mm.159286	NR_046274	ENSMUSG00000115304	4930434J06Rik	-	RIKEN cDNA 4930434J06 gene	ncRNA
3004	chr9	113214222	113214222	+	Intergenic	372930	NR_040760	102688	Mm.394901	NR_040760	ENSMUSG00000109890	AU023762	-	expressed sequence AU023762	ncRNA
982	chr15	42325412	42325412	+	Intergenic	351565	NM_009640	11600	Mm.309336	NM_009640	ENSMUSG00000022309	Angpt1	1110046O21Rik|Ang-1|Ang1	angiopoietin 1	protein-coding
2151	chr5	41370575	41370575	+	Intergenic	337116	NM_001310592	100972	Mm.41555	NM_027295	ENSMUSG00000029128	Rab28	2700023P08Rik|AW496496	RAB28, member RAS oncogene family	protein-coding
429	chr11	42755039	42755039	+	Intergenic	333838	NM_001347314	14401	Mm.338723	NM_008070	ENSMUSG00000007653	Gabrb2	AI834970|C030002O17Rik|C030021G16Rik|Gabrab2|Gabrb-2	gamma-aminobutyric acid (GABA) A receptor, subunit beta 2	protein-coding
19	chr1	28214460	28214460	+	Intergenic	330414	NR_151583	433281	Mm.329306	NR_151583	ENSMUSG00000101514	Gm5524	AI875557|EG433281	predicted gene 5524	ncRNA
343	chr10	104616730	104616731	+	Intergenic	329461	NR_105838	102465222		NR_105838	ENSMUSG00000099264	Mir6411	Gm27767|mmu-mir-6411	microRNA 6411	ncRNA
607	chr12	50322594	50322594	+	Intergenic	326629	NM_008858	18760	Mm.133719	NM_008858	ENSMUSG00000002688	Prkd1	PKD|PKD1|Pkcm|Prkcm	protein kinase D1	protein-coding
2169	chr5	68352008	68352008	+	Intergenic	320173	NM_001018019	433899	Mm.332422	NM_001018019	ENSMUSG00000068082	Grxcr1	Tg(Eno2-Gabrb3)0370Brll|pi|tde	glutaredoxin, cysteine rich 1	protein-coding
1774	chr3	70308241	70308241	+	Intergenic	300628	NM_001018031	229389	Mm.331071	NM_001018031	ENSMUSG00000027788	Otol1	Gm414	otolin 1	protein-coding
583	chr12	28250777	28250777	+	Intergenic	297560	NM_001177964	68511	Mm.310284	NM_001177964	ENSMUSG00000020633	Dcdc2c	1110015M06Rik	doublecortin domain containing 2C	protein-coding
2703	chr8	26533570	26533570	+	Intergenic	290853	NR_045904	72316	Mm.490534	NR_045904	ENSMUSG00000100335	2310008N11Rik	-	RIKEN cDNA 2310008N11 gene	ncRNA
1875	chr3	149550679	149550679	+	Intergenic	275942	NR_040591	381482	Mm.393866	NR_040591		Gm1653	-	predicted gene 1653	ncRNA
1986	chr4	91096249	91096249	+	Intergenic	275806	NM_207686	15569	Mm.318042	NM_010486	ENSMUSG00000008489	Elavl2	Hub|mel-N1	ELAV like RNA binding protein 1	protein-coding
2702	chr8	26429962	26429962	+	Intergenic	271793	NM_199042	73754	Mm.383241	NM_199042	ENSMUSG00000037214	Thap1	4833431A01Rik|AW490810	THAP domain containing, apoptosis associated protein 1	protein-coding
2987	chr9	101610512	101610512	+	Intergenic	268318	NR_110509	102633035	Mm.411422	NR_110509	ENSMUSG00000101941	Gm28979	-	predicted gene 28979	ncRNA
2092	chr5	4496271	4496271	+	Intergenic	261945	NM_021457	14362	Mm.246003	NM_021457	ENSMUSG00000044674	Fzd1	AW227548|FZ-1|Fz1	frizzled class receptor 1	protein-coding
2067	chr4	142876339	142876339	+	Intergenic	259823	NR_105988	102465618		NR_105988	ENSMUSG00000106597	Mir7021	mmu-mir-7021	microRNA 7021	ncRNA
2424	chr6	100032945	100032945	+	Intergenic	254413	NM_019743	56353	Mm.321633	NM_019743	ENSMUSG00000072872	Rybp	2410018J24Rik|DEDAF|YEAF1	RING1 and YY1 binding protein	protein-coding
148	chr1	149672301	149672301	+	Intergenic	250138	NM_001305632	18783	Mm.4186	NM_008869	ENSMUSG00000056220	Pla2g4a	Pla2g4|cPLA2|cPLA2-alpha|cPLA2alpha	phospholipase A2, group IVA (cytosolic, calcium-dependent)	protein-coding
2159	chr5	49816907	49816907	+	Intergenic	242089	NM_133911	70693	Mm.272974	NM_133911	ENSMUSG00000029090	Adgra3	3830613O22Rik|AU044632|Gpr125|Tem5-like	adhesion G protein-coupled receptor A3	protein-coding
1903	chr4	13147081	13147081	+	Intergenic	240244	NM_173746	208820	Mm.12057	NM_173746	ENSMUSG00000055963	Triqk	C130086A10|Gm11818	triple QxxK/R motif containing	protein-coding
60	chr1	65549060	65549060	+	Intergenic	237803	NM_139270	213527	Mm.294225	NM_139270	ENSMUSG00000025946	Pth2r	Pthr2	parathyroid hormone 2 receptor	protein-coding
102	chr1	105004012	105004012	+	Intergenic	235492	NM_011800	23836	Mm.103640	NM_011800	ENSMUSG00000050840	Cdh20	Cdh7	cadherin 20	protein-coding
1248	chr17	69672799	69672799	+	Intergenic	233473	NM_001145192	320722	Mm.400254	NM_001145192	ENSMUSG00000091636	Akain1	A330050F15Rik	A kinase (PRKA) anchor inhibitor 1	protein-coding
2910	chr9	47227039	47227039	+	Intergenic	228298	NM_001243258	215467	Mm.246572	NM_001243258	ENSMUSG00000094893	Gm4791	D930036J05	predicted gene 4791	protein-coding
72	chr1	76737833	76737833	+	Intergenic	228273	NR_105761	102465175		NR_105761	ENSMUSG00000098611	Mir6343	Gm27304|mmu-mir-6343	microRNA 6343	ncRNA
286	chr10	66357925	66357925	+	Intergenic	212629	NR_131070	77198	Mm.107617	NR_131070	ENSMUSG00000112210	4930407I19Rik	-	RIKEN cDNA 4930407I19 gene	ncRNA
3029	chrX	45295042	45295042	+	Intergenic	204138	NM_026841	68800	Mm.336041	NM_026841	ENSMUSG00000037086	Prr32	1110059M19Rik	proline rich 32	protein-coding
888	chr14	58939257	58939257	+	Intergenic	203636	NM_026461	67932	Mm.65550	NM_026461	ENSMUSG00000021977	1700129C05Rik	-	RIKEN cDNA 1700129C05 gene	protein-coding
2889	chr9	34244850	34244850	+	Intergenic	202479	NR_040744	77119	Mm.367930	NR_040744	ENSMUSG00000098758	7630403G23Rik	TH-cre|Tg(Th-cre)1Tmd	RIKEN cDNA 7630403G23 gene	ncRNA
377	chr10	126521076	126521076	+	Intergenic	189315	NR_105841	102465224		NR_105841	ENSMUSG00000098756	Mir378d	Gm27650|mmu-mir-378d	microRNA 378d	ncRNA
1335	chr18	45015787	45015787	+	Intergenic	187122	NM_001163013	240255	Mm.244482	NM_001163013	ENSMUSG00000034653	Ythdc2	3010002F02Rik|BC037178|mYTHDC2	YTH domain containing 2	protein-coding
1003	chr15	72360795	72360795	+	Intergenic	186904	NM_001033876	223604	Mm.184971	NM_001033876	ENSMUSG00000036760	Kcnk9	A930009L07Rik|Task3	potassium channel, subfamily K, member 9	protein-coding
2802	chr8	112191925	112191925	+	Intergenic	180566	NM_020584	57321	Mm.213064	NM_020584	ENSMUSG00000033430	Terf2ip	Rap1	telomeric repeat binding factor 2, interacting protein	protein-coding
2973	chr9	91547329	91547329	+	Intergenic	178357	NM_009576	22774	Mm.8062	NM_009576	ENSMUSG00000036972	Zic4	-	zinc finger protein of the cerebellum 4	protein-coding
1733	chr3	15154347	15154347	+	Intergenic	177955	NM_001076679	751864	Mm.431296	NM_001076679	ENSMUSG00000078783	Gm9733	-	predicted gene 9733	protein-coding
1940	chr4	55122145	55122145	+	Intergenic	174200	NM_172867	242466	Mm.102904	NM_172867	ENSMUSG00000060206	Zfp462	6030417H05|9430078C22Rik|Gt4-2|Zfpip|Znf462	zinc finger protein 462	protein-coding
672	chr12	90565222	90565222	+	Intergenic	173816	NM_010050	13371	Mm.21389	NM_010050	ENSMUSG00000007682	Dio2	5DII|AI324267|DIOII	deiodinase, iodothyronine, type II	protein-coding
2687	chr8	8488850	8488850	+	Intergenic	172392	NM_001368299	13642	Mm.209813	NM_010111	ENSMUSG00000001300	Efnb2	ELF-2|Epl5|Eplg5|Htk-L|LERK-5|Lerk5|NLERK-1	ephrin B2	protein-coding
295	chr10	71809706	71809706	+	Intergenic	170999	NR_003644	108950	Mm.212793	NM_175390		1700049L16Rik	-	hematological and neurological expressed 1-like pseudogene	pseudo
1728	chr3	7787879	7787879	+	Intergenic	167008	NR_040587	75476	Mm.491752	NR_040587	ENSMUSG00000100010	1700010I02Rik	-	RIKEN cDNA 1700010I02 gene	ncRNA
367	chr10	115019581	115019581	+	Intergenic	165441	NM_173391	216343	Mm.31597	NM_173391	ENSMUSG00000006764	Tph2	AU043594|Ntph	tryptophan hydroxylase 2	protein-coding
979	chr15	40362402	40362403	+	Intergenic	164875	NR_046185	432945	Mm.321981	NR_046185	ENSMUSG00000056332	Gm16294	EG432945	predicted gene 16294	ncRNA
2980	chr9	94377916	94377916	+	Intergenic	160165	NM_001033145	68861	Mm.258746	NM_001033145	ENSMUSG00000045414	Dipk2a	1190002N15Rik|GoPro49|HASF	divergent protein kinase domain 2A	protein-coding
2658	chr7	133287055	133287055	+	Intergenic	158804	NR_046279	74970	Mm.491044	NR_046279	ENSMUSG00000109816	4930483O08Rik	-	RIKEN cDNA 4930483O08 gene	ncRNA
1602	chr2	101462632	101462632	+	Intergenic	158414	NM_001362687	68170	Mm.31263	NM_026592	ENSMUSG00000027165	B230118H07Rik	NWC	RIKEN cDNA B230118H07 gene	protein-coding
575	chr12	16434948	16434948	+	Intergenic	154822	NM_015763	14245	Mm.153625	NM_015763	ENSMUSG00000020593	Lpin1	Lipin1|fld	lipin 1	protein-coding
834	chr14	16092956	16092956	+	Intergenic	150375	NM_001359883	71147	Mm.197960	NM_027695	ENSMUSG00000021786	Oxsm	4933425A18Rik|C80494	3-oxoacyl-ACP synthase, mitochondrial	protein-coding
2148	chr5	39458234	39458234	+	Intergenic	145340	NR_045416	75095	Mm.332354	NR_045416	ENSMUSG00000106741	4930513D17Rik	-	RIKEN cDNA 4930513D17 gene	ncRNA
1001	chr15	69412656	69412656	+	Intergenic	142123	NR_130983	75076		NR_130983	ENSMUSG00000116167	4930504C09Rik	-	RIKEN cDNA 4930504C09 gene	ncRNA
1664	chr2	143218290	143218290	+	Intergenic	139897	NM_020595	57329	Mm.157751	NM_020595	ENSMUSG00000027416	Otor	CDRAP|Fdp|MIA|MIAL	otoraplin	protein-coding
1395	chr18	83950364	83950364	+	Intergenic	136101	NM_001364994	110796	Mm.102136	NM_001081300	ENSMUSG00000046982	Tshz1	5730407I04Rik|D18Bwg1409e|Mtsh1|NY-CO-33|Sdccag33|Tsh1|teashirt1	teashirt zinc finger family member 1	protein-coding
1566	chr2	67915960	67915960	+	Intergenic	134917	NR_105752	102466627		NR_105752	ENSMUSG00000098734	Mir6335	Gm27836|mmu-mir-6335	microRNA 6335	ncRNA
1845	chr3	109707938	109707938	+	Intergenic	133931	NM_146139	57257	Mm.282257	NM_020505	ENSMUSG00000033721	Vav3	A530094I06Rik|AA986410|Idd18.1	vav 3 oncogene	protein-coding
2660	chr7	133468493	133468493	+	Intergenic	133622	NM_028654	73808	Mm.159067	NM_028654	ENSMUSG00000030976	Tex36	4930404H21Rik	testis expressed 36	protein-coding
113	chr1	119292382	119292382	+	Intergenic	129866	NM_008381	16324	Mm.3092	NM_008381	ENSMUSG00000037035	Inhbb	-	inhibin beta-B	protein-coding
289	chr10	68905620	68905620	+	Intergenic	128268	NR_155866	102635787	Mm.412577	NR_155866		Gm33035	-	predicted gene, 33035	ncRNA
784	chr13	84348304	84348304	+	Intergenic	126008	NM_001361911	72745	Mm.295063	NM_175187	ENSMUSG00000035762	Tmem161b	2810446P07Rik|AI843389	transmembrane protein 161B	protein-coding
2208	chr5	106002547	106002547	+	Intergenic	125979	NR_030777	54367	Mm.248876	NM_018759	ENSMUSG00000029290	Zfp326	5730470H14Rik|ZAN75|Znf326	zinc finger protein 326	protein-coding
1247	chr17	66325914	66325914	+	Intergenic	123836	NM_172963	68617	Mm.33421	NM_172963	ENSMUSG00000052105	Mtcl1	1110012J17Rik|Ccdc165|D130071O13|Kiaa0802|Soga2|mKIAA0802|t8219b25	microtubule crosslinking factor 1	protein-coding
1557	chr2	63453056	63453056	+	Intergenic	122232	NR_152174	667257	Mm.417007	NR_152174		Gm8541	EG667257	predicted gene 8541	ncRNA
1142	chr16	76251996	76251997	+	Intergenic	121053	NM_173440	268903	Mm.74711	NM_173440	ENSMUSG00000048490	Nrip1	6030458L20Rik|8430438I05Rik|9630050P12|AA959574|AW456757|RIP140	nuclear receptor interacting protein 1	protein-coding
3013	chr9	120698001	120698001	+	Intergenic	120670	NR_073359	76100	Mm.48212	NR_073359	ENSMUSG00000052658	5830454E08Rik	-	RIKEN cDNA 5830454E08 gene	ncRNA
632	chr12	77528323	77528323	+	Intergenic	118182	NM_001252616	53618	Mm.35628	NM_016893	ENSMUSG00000021065	Fut8	-	fucosyltransferase 8	protein-coding
1998	chr4	102104712	102104712	+	Intergenic	117872	NM_001085520	381536	Mm.297685	NM_001085520	ENSMUSG00000078625	Gm12789	-	predicted gene 12789	protein-coding
1869	chr3	140144115	140144115	+	Intergenic	115866	NR_105798	102465198		NR_105798	ENSMUSG00000099169	Mir7j	Gm27716|Mirlet7j|mmu-let-7j	microRNA 7j	ncRNA
745	chr13	43900974	43900974	+	Intergenic	115862	NM_001289915	12522	Mm.57175	NM_009856	ENSMUSG00000015396	Cd83	-	CD83 antigen	protein-coding
775	chr13	63929714	63929714	+	Intergenic	114474	NM_001361124	76251	Mm.186610	NM_023507	ENSMUSG00000021470	Ercc6l2	0610007P08Rik|1700019D06Rik|9330134C04Rik|Rad26l|Sr278	excision repair cross-complementing rodent repair deficiency, complementation group 6 like 2	protein-coding
1491	chr2	21091485	21091485	+	Intergenic	113880	NM_027728	71233	Mm.27658	NM_027728	ENSMUSG00000026679	Enkur	4933434I06Rik|AU016229	enkurin, TRPC channel interacting protein	protein-coding
1147	chr16	86694710	86694710	+	Intergenic	111803	NR_153789	102635020	Mm.132956	NR_153789		Gm32461	-	predicted gene, 32461	ncRNA
1245	chr17	66232941	66232941	+	Intergenic	109421	NM_001003919	320209	Mm.259605	NM_001003919	ENSMUSG00000035842	Ddx11	4732462I11Rik|CHL1|CHLR1|KRG2|essa15a	DEAD/H (Asp-Glu-Ala-Asp/His) box helicase 11	protein-coding
456	chr11	57411038	57411038	+	Intergenic	107606	NM_026342	67726	Mm.25632	NM_026342	ENSMUSG00000020523	Fam114a2	1810073G14Rik|9030624B09Rik	family with sequence similarity 114, member A2	protein-coding
676	chr12	99026496	99026496	+	Intergenic	105922	NM_001364378	76260	Mm.282660	NM_029553	ENSMUSG00000021013	Ttc8	0610012F22Rik|AV001447|BBS8	tetratricopeptide repeat domain 8	protein-coding
2392	chr6	84318957	84318957	+	Intergenic	104881	NR_046063	100038556	Mm.387783	NR_046063	ENSMUSG00000107797	Gm10445	-	predicted gene 10445	ncRNA
2831	chr8	125390336	125390336	+	Intergenic	102497	NM_001081337	244668	Mm.271668	NM_001081337	ENSMUSG00000001995	Sipa1l2	BC058408|mKIAA1389	signal-induced proliferation-associated 1 like 2	protein-coding
1314	chr18	33566445	33566445	+	Intergenic	102282	NR_045415	433171	Mm.353332	NR_045415	ENSMUSG00000118292	Gm10549	-	predicted gene 10549	ncRNA
145	chr1	143904090	143904090	+	Intergenic	100059	NM_009061	19735	Mm.28262	NM_009061	ENSMUSG00000026360	Rgs2	GOS8	regulator of G-protein signaling 2	protein-coding
1332	chr18	39391154	39391154	+	Intergenic	98125	NM_008173	14815	Mm.129481	NM_008173	ENSMUSG00000024431	Nr3c1	GR|Grl-1|Grl1	nuclear receptor subfamily 3, group C, member 1	protein-coding
2367	chr6	59328499	59328499	+	Intergenic	97807	NM_183183	243385	Mm.138080	NM_183183	ENSMUSG00000045441	Gprin3	C030038J10Rik|C730021L23	GPRIN family member 3	protein-coding
402	chr11	8916245	8916245	+	Intergenic	94946	NM_001303610	15574	Mm.42201	NM_008316	ENSMUSG00000020413	Hus1	-	HUS1 checkpoint clamp component	protein-coding
817	chr13	113410106	113410106	+	Intergenic	92738	NR_045501	70917	Mm.491036	NR_045501	ENSMUSG00000114790	4921509O07Rik	-	RIKEN cDNA 4921509O07 gene	ncRNA
1792	chr3	85042337	85042337	+	Intergenic	90126	NM_080428	50754	Mm.196475	NM_080428	ENSMUSG00000028086	Fbxw7	1110001A17Rik|AGO|Cdc4|Fbw7|Fbwd6|Fbx30|Fbxo30|Fbxw6|SEL-10	F-box and WD-40 domain protein 7	protein-coding
82	chr1	83248452	83248452	+	Intergenic	88690	NM_027725	71227	Mm.256482	NM_027725	ENSMUSG00000053161	Daw1	4930563E19Rik|4933429D11Rik|Wdr69|b2b1116Clo|b2b1584Clo	dynein assembly factor with WDR repeat domains 1	protein-coding
247	chr10	25111850	25111850	+	Intergenic	88320	NM_001347460	432442	Mm.485937	NM_018747	ENSMUSG00000039166	Akap7	6430401D08|AI662165|AKAP15|Akap18|BB170514	A kinase (PRKA) anchor protein 7	protein-coding
1867	chr3	137465111	137465111	+	Intergenic	87551	NM_177665	229862	Mm.246591	NM_177665		Gm4861	9230109N16|EG229862	predicted gene 4861	protein-coding
2583	chr7	83235841	83235841	+	Intergenic	87371	NM_177895	330578	Mm.5796	NM_177895	ENSMUSG00000053528	A530021J07Rik	-	Riken cDNA A530021J07 gene	protein-coding
263	chr10	46331835	46331835	+	Intergenic	87087	NR_028274	100302593		NR_028274	ENSMUSG00000095118	Snord14d	Gm23710	small nucleolar RNA, C/D box 14D	snoRNA
1920	chr4	33524897	33524897	+	Intergenic	86816	NR_106198	102465904		NR_106198	ENSMUSG00000098310	Mir8118	Gm27954|mmu-mir-8118	microRNA 8118	ncRNA
2962	chr9	73198969	73198969	+	Intergenic	85500	NM_198609	225215	Mm.379366	NM_198609	ENSMUSG00000032215	Rsl24d1	2410159K22Rik	ribosomal L24 domain containing 1	protein-coding
311	chr10	84358211	84358211	+	Intergenic	82457	NM_001004363	77976	Mm.25874	NM_001004363	ENSMUSG00000020032	Nuak1	AU014801|AW494241|B230104P22Rik|Omphk1	NUAK family, SNF1-like kinase, 1	protein-coding
929	chr14	102903073	102903073	+	Intergenic	79559	NR_039592	100628599		NR_039592	ENSMUSG00000092901	Mir5130	mir-5130|mmu-mir-5130|mu-mir-5130	microRNA 5130	ncRNA
3010	chr9	118228887	118228887	+	Intergenic	78656	NR_155294	100502695	Mm.100991	NR_155294	ENSMUSG00000097402	Gm17399	-	predicted gene, 17399	ncRNA
1127	chr16	51910262	51910262	+	Intergenic	77025	NR_153657	629091	Mm.364775	NR_153657		Gm29686	-	predicted gene, 29686	ncRNA
989	chr15	54645939	54645939	+	Intergenic	74573	NM_178920	105853	Mm.410994	NM_178920	ENSMUSG00000024479	Mal2	AI461653	mal, T cell differentiation protein 2	protein-coding
1767	chr3	65884605	65884605	+	Intergenic	73644	NM_001355433	56706	Mm.175612	NM_019937	ENSMUSG00000027829	Ccnl1	2610030E23Rik|AU018493|Ccnl|ania-6a	cyclin L1	protein-coding
1373	chr18	68806857	68806857	+	Intergenic	67457	NR_105774	102465183		NR_105774	ENSMUSG00000099300	Mir6356	Gm27461|mmu-mir-6356	microRNA 6356	ncRNA
658	chr12	86801495	86801495	+	Intergenic	67126	NM_001195767	627607	Mm.341880	NM_001195767	ENSMUSG00000059114	Lrrc74a	EG627607|Gm6772|Lrrc74	leucine rich repeat containing 74A	protein-coding
2080	chr4	155152718	155152718	+	Intergenic	66114	NM_001356327	76866	Mm.200590	NM_001081100	ENSMUSG00000029049	Morn1	2900057D20Rik|4930417P05Rik|AU042805	MORN repeat containing 1	protein-coding
428	chr11	42117099	42117099	+	Intergenic	65099	NM_001359035	14394	Mm.439668	NM_010250	ENSMUSG00000010803	Gabra1	GABAA-alpha1|GABAAR-alpha1|Gabra-1	gamma-aminobutyric acid (GABA) A receptor, subunit alpha 1	protein-coding
1115	chr16	44238040	44238040	+	Intergenic	64643	NM_001029889	207806	Mm.310566	NM_001029889	ENSMUSG00000068284	Usf3	5530400K22Rik|Gm1779|Gm608|mKIAA2018	upstream transcription factor family member 3	protein-coding
2051	chr4	134994415	134994415	+	Intergenic	63435	NM_026780	68592	Mm.29989	NM_026780	ENSMUSG00000028821	Syf2	1110018L13Rik|Cbpin|D4Bwg1551e|Gcipip|Ntc31|mp29|p29	SYF2 homolog, RNA splicing factor (S. cerevisiae)	protein-coding
759	chr13	46335249	46335249	+	Intergenic	61528	NM_001005422	380842	Mm.188108	NM_001005422	ENSMUSG00000063529	Stmnd1	Gm1574	stathmin domain containing 1	protein-coding
793	chr13	92906105	92906105	+	Intergenic	61337	NR_160869	382793	Mm.296770	NM_001162945	ENSMUSG00000021704	Mtx3	4930470O13Rik|AA409304|AI853833|AU067765|EG624619|Gm1194|Gm6514	metaxin 3	protein-coding
534	chr11	105353448	105353448	+	Intergenic	60802	NM_008626	17534	Mm.235616	NM_008626	ENSMUSG00000020695	Mrc2	Endo180|mKIAA0709|uPARAP	mannose receptor, C type 2	protein-coding
570	chr12	8831506	8831506	+	Intergenic	60110	NM_011519	20969	Mm.2580	NM_011519	ENSMUSG00000020592	Sdc1	AA408134|AA409076|CD138|Sstn|Synd|Synd1|syn-1	syndecan 1	protein-coding
457	chr11	57576952	57576952	+	Intergenic	58287	NM_180599	216760	Mm.30501	NM_145426	ENSMUSG00000020522	Mfap3	2610509F16Rik|2700079M14Rik|AW536327	microfibrillar-associated protein 3	protein-coding
2819	chr8	116863558	116863558	+	Intergenic	57878	NM_026844	66531	Mm.4011	NM_026844	ENSMUSG00000014633	Cmc2	1110046L09Rik|2310061C15Rik|DC13	COX assembly mitochondrial protein 2	protein-coding
1158	chr16	95759670	95759670	+	Intergenic	57263	NM_011809	23872	Mm.290207	NM_011809	ENSMUSG00000022895	Ets2	AU022856|Ets-2	E26 avian leukemia oncogene 2, 3' domain	protein-coding
1340	chr18	46409726	46409726	+	Intergenic	56090	NR_045438	72076	Mm.82766	NM_028086		Mospd4	2010013H21Rik	motile sperm domain containing 4	pseudo
2897	chr9	35336018	35336018	+	Intergenic	54913	NR_040715	71133	Mm.158577	NR_040715	ENSMUSG00000111746	4933422A05Rik	-	RIKEN cDNA 4933422A05 gene	ncRNA
1241	chr17	64500692	64500692	+	Intergenic	54898	NR_045899	100043582	Mm.11170	NR_045899	ENSMUSG00000073377	AU016765	-	expressed sequence AU016765	ncRNA
413	chr11	23067923	23067923	+	Intergenic	54536	NM_028672	73873	Mm.252406	NM_028672	ENSMUSG00000049811	Fam161a	4930430E16Rik	family with sequence similarity 161, member A	protein-coding
356	chr10	110654199	110654199	+	Intergenic	53549	NR_028438	109335	Mm.367727	NR_028438	ENSMUSG00000112398	9230102K24Rik	-	RIKEN cDNA 9230102K24 gene	ncRNA
2377	chr6	71990291	71990291	+	Intergenic	52237	NR_046180	330350	Mm.246787	NR_046180	ENSMUSG00000108356	9130221F21Rik	9130221F21	RIKEN cDNA 9130221F21 gene	ncRNA
721	chr13	28067715	28067715	+	Intergenic	51503	NM_011165	19110	Mm.18607	NM_011165	ENSMUSG00000005891	Prl4a1	AA409771|Ghd23|PLP-A|Prlpa	prolactin family 4, subfamily a, member 1	protein-coding
2410	chr6	91359883	91359883	+	Intergenic	51470	NM_009527	22421	Mm.56964	NM_009527	ENSMUSG00000030093	Wnt7a	AI849442|Wnt-7a|px|tw	wingless-type MMTV integration site family, member 7A	protein-coding
2191	chr5	88814653	88814653	+	Intergenic	49640	NM_007832	13178	Mm.298892	NM_007832	ENSMUSG00000029366	Dck	-	deoxycytidine kinase	protein-coding
2144	chr5	38636576	38636576	+	Intergenic	48250	NM_001081144	100515	Mm.38277	NM_001081144	ENSMUSG00000046572	Zfp518b	6820424L24Rik|AA410078|AI661722|Znf518b	zinc finger protein 518B	protein-coding
2354	chr6	51592992	51592992	+	Intergenic	47699	NM_001361577	71982	Mm.294166	NM_028035	ENSMUSG00000038301	Snx10	2410004M09Rik	sorting nexin 10	protein-coding
1757	chr3	53416371	53416371	+	Intergenic	46887	NM_172501	212114	Mm.85744	NM_172501	ENSMUSG00000042997	Nhlrc3	4833441N19|8030451K01Rik|mKIAA4083	NHL repeat containing 3	protein-coding
902	chr14	66957199	66957199	+	Intergenic	45991	NM_175498	239157	Mm.44358	NM_175498	ENSMUSG00000046204	Pnma2	A830049P17Rik|mKIAA0883	paraneoplastic antigen MA2	protein-coding
1631	chr2	128172440	128172440	+	Intergenic	44865	NM_001284410	12125	Mm.141083	NM_009754	ENSMUSG00000027381	Bcl2l11	1500006F24Rik|Bim|Bod|bcl2-L-11	BCL2-like 11 (apoptosis facilitator)	protein-coding
158	chr1	155039043	155039043	+	Intergenic	44221	NR_151545	671336	Mm.393476	NR_151545	ENSMUSG00000096950	Gm9530	-	predicted gene 9530	ncRNA
716	chr13	21033382	21033382	+	Intergenic	39917	NM_146535	258528	Mm.377554	NM_146535	ENSMUSG00000042869	Olfr1370	MOR256-14	olfactory receptor 1370	protein-coding
1121	chr16	48373881	48373881	+	Intergenic	38535	NR_015373	433023	Mm.483302	NR_015373	ENSMUSG00000110573	Gm5485	EG433023	predicted gene 5485	ncRNA
153	chr1	152348165	152348165	+	Intergenic	38517	NM_025677	66637	Mm.379120	NM_025677	ENSMUSG00000014980	Tsen15	5730449L18Rik|AL023077|Sen15	tRNA splicing endonuclease subunit 15	protein-coding
731	chr13	36696111	36696111	+	Intergenic	38366	NM_153529	68404	Mm.232930	NM_153529	ENSMUSG00000039114	Nrn1	0710008J23Rik|Cpg15|Nrn	neuritin 1	protein-coding
300	chr10	77456726	77456726	+	Intergenic	38350	NR_027377	100045653	Mm.363175	NR_027377		Gm17769	-	predicted gene, 17769	ncRNA
1313	chr18	33425859	33425859	+	Intergenic	37775	NM_053078	27528	Mm.407415	NM_053078	ENSMUSG00000042834	Nrep	AI325076|D0H4S114|Harp|P311|PTZ17|SEZ17	neuronal regeneration related protein	protein-coding
2294	chr5	146147661	146147661	+	Intergenic	37643	NM_001008547	69282	Mm.373573	NM_001008547	ENSMUSG00000095040	1700001J03Rik	-	RIKEN cDNA 1700001J03 gene	protein-coding
1363	chr18	62142391	62142391	+	Intergenic	37590	NM_007420	11555	Mm.5598	NM_007420	ENSMUSG00000045730	Adrb2	Adrb-2|Badm|Gpcr7	adrenergic receptor, beta 2	protein-coding
573	chr12	12904795	12904795	+	Intergenic	37041	NM_008709	18109	Mm.16469	NM_008709	ENSMUSG00000037169	Mycn	N-myc|Nmyc|Nmyc-1|Nmyc1|bHLHe37|c-nmyc	v-myc avian myelocytomatosis viral related oncogene, neuroblastoma derived	protein-coding
2201	chr5	100337461	100337461	+	Intergenic	35091	NR_152163	545785		NR_152163		Gm45913	-	predicted gene, 45913	ncRNA
1473	chr19	57544126	57544126	+	Intergenic	35060	NR_040307	78073	Mm.12411	NR_040306	ENSMUSG00000117655	6720468P15Rik	-	RIKEN cDNA 6720468P15 gene	ncRNA
3041	chrX	155303408	155303408	+	Intergenic	35052	NM_016764	53381	Mm.247542	NM_016764	ENSMUSG00000025289	Prdx4	AOE372|Prx-iv|Prx4|TRANK	peroxiredoxin 4	protein-coding
14	chr1	22931691	22931691	+	Intergenic	33304	NR_151543	665725	Mm.416993	NR_151543		Gm7759	EG665725	predicted gene 7759	ncRNA
2657	chr7	132892253	132892253	+	Intergenic	33028	NM_198017	109359	Mm.274824	NM_198017	ENSMUSG00000030965	Abraxas2	AA589499|AI853413|Abro1|C430003P19Rik|Fam175b	BRISC complex subunit	protein-coding
2716	chr8	36519890	36519890	+	Intergenic	30699	NM_176952	319582	Mm.180924	NM_176952	ENSMUSG00000039620	Trmt9b	6430573F11Rik|Kiaa1456|TRM9L	tRNA methyltransferase 9B	protein-coding
864	chr14	48907610	48907610	+	Intergenic	28737	NR_033783	66770	Mm.136954	NR_033783	ENSMUSG00000115008	4933429O19Rik	1700031B11Rik	RIKEN cDNA 4933429O19 gene	ncRNA
635	chr12	78952676	78952676	+	Intergenic	28349	NM_001364892	268567	Mm.341747	NM_178745	ENSMUSG00000046157	Tmem229b	6330442E10Rik|9830138K24|AU019070	transmembrane protein 229B	protein-coding
565	chr11	119523004	119523004	+	Intergenic	24816	NM_008730	18164	Mm.5142	NM_008730	ENSMUSG00000025582	Nptx1	D11Bwg1004e|Np1	neuronal pentraxin 1	protein-coding
812	chr13	111204746	111204746	+	Intergenic	24685	NR_045908	73129	Mm.417826	NR_045908	ENSMUSG00000114824	3110015C05Rik	-	RIKEN cDNA 3110015C05 gene	ncRNA
2307	chr6	19579552	19579552	+	Intergenic	24210	NR_105789	102465192		NR_105789	ENSMUSG00000099149	Mir6370	Gm27480|mmu-mir-6370	microRNA 6370	ncRNA
2931	chr9	61081600	61081600	+	Intergenic	23786	NR_105026	66785	Mm.158134	NR_105026	ENSMUSG00000111807	4933433G08Rik	-	RIKEN cDNA 4933433G08 gene	ncRNA
1810	chr3	90292881	90292881	+	Intergenic	22732	NR_105979	102465612		NR_105979	ENSMUSG00000099199	Mir7012	Gm27370|mmu-mir-7012	microRNA 7012	ncRNA
67	chr1	72993282	72993282	+	Intergenic	22617	NM_009407	21958	Mm.425024	NM_009407	ENSMUSG00000026182	Tnp1	Stp-1|TP1|Tp-1	transition protein 1	protein-coding
791	chr13	91365491	91365491	+	Intergenic	22594	NR_045161	320297	Mm.375866	NR_045161	ENSMUSG00000097182	A830009L08Rik	-	RIKEN cDNA A830009L08 gene	ncRNA
1120	chr16	48331988	48331988	+	Intergenic	21714	NM_028615	73703	Mm.27857	NM_028615	ENSMUSG00000072419	Dppa2	2410088E07Rik|C80932|D19Mgi18|ECAT15-2	developmental pluripotency associated 2	protein-coding
1605	chr2	101907777	101907777	+	Intergenic	21515	NM_029635	76501	Mm.330424	NM_029635	ENSMUSG00000027163	Commd9	1810029F08Rik|AA409293	COMM domain containing 9	protein-coding
360	chr10	111527283	111527283	+	Intergenic	20997	NM_009344	21664	Mm.3117	NM_009344	ENSMUSG00000020205	Phlda1	DT1P1B11|TDAG51|Tdag	pleckstrin homology like domain, family A, member 1	protein-coding
1642	chr2	131541954	131541954	+	Intergenic	20543	NM_013460	11550	Mm.389380	NM_013460	ENSMUSG00000027335	Adra1d	Adra-1|Adra1|Adra1a|Gpcr8|Spr8|[a]1d|alpha1D-AR	adrenergic receptor, alpha 1d	protein-coding
2161	chr5	52116214	52116214	+	Intergenic	19803	NR_105845	102466648		NR_105845	ENSMUSG00000098726	Mir6417	Gm27334|mmu-mir-6417	microRNA 6417	ncRNA
296	chr10	75371783	75371783	+	Intergenic	19728	NR_033602	544707	Mm.349862	NR_033602	ENSMUSG00000112471	Gm5779	EG544707	ribosomal protein, large, P0 pseudogene	pseudo
2352	chr6	51490042	51490042	+	Intergenic	18790	NM_001355002	12417	Mm.280968	NM_007624	ENSMUSG00000029836	Cbx3	HP1g|M32	chromobox 3	protein-coding
1022	chr15	81839773	81839773	+	Intergenic	18553	NM_020507	57259	Mm.323595	NM_020507	ENSMUSG00000048546	Tob2	2900090N22Rik|4930545K18Rik|AV071822|mKIAA1663	transducer of ERBB2, 2	protein-coding
1151	chr16	90709824	90709824	+	Intergenic	17547	NM_025642	66578	Mm.180363	NM_025642	ENSMUSG00000022978	Mis18a	2610039C10Rik|2810018N07Rik	MIS18 kinetochore protein A	protein-coding
131	chr1	131544366	131544366	+	Intergenic	16463	NM_175382	108900	Mm.31278	NM_175382	ENSMUSG00000055184	Fam72a	2700049P18Rik|P17	family with sequence similarity 72, member A	protein-coding
881	chr14	55053820	55053820	+	Intergenic	15358	NR_073535	100151693	Mm.378403	NR_073535	ENSMUSG00000072492	Gm10364	EG545052	glyceraldehyde-3-phosphate dehydrogenase pseudogene	pseudo
2818	chr8	116519859	116519859	+	Intergenic	14844	NM_029297	75465	Mm.23114	NM_029297	ENSMUSG00000034467	Dynlrb2	1700009A04Rik|DNLC2B|Dncl2b	dynein light chain roadblock-type 2	protein-coding
1709	chr2	167079848	167079848	+	Intergenic	14555	NR_028540	100217443		NR_028540		Snord12	MBII-99	small nucleolar RNA, C/D box 12	snoRNA
2528	chr7	30217029	30217029	+	Intergenic	14362	NM_001360648	66411	Mm.27947	NM_025548	ENSMUSG00000006095	Tbcb	2410007D12Rik|AU041393|CG22|CKAPI|Ckap1	tubulin folding cofactor B	protein-coding
338	chr10	97582728	97582728	+	Intergenic	14203	NR_045356	75025	Mm.159401	NR_045356	ENSMUSG00000112484	4930473O22Rik	-	RIKEN cDNA 4930473O22 gene	ncRNA
819	chr13	114832076	114832076	+	Intergenic	13839	NM_013826	17434	Mm.19027	NM_013826	ENSMUSG00000015536	Mocs2	AI415403	molybdenum cofactor synthesis 2	protein-coding
2682	chr7	143447336	143447336	+	Intergenic	13714	NM_001354981	12577	Mm.168789	NM_009876	ENSMUSG00000037664	Cdkn1c	AL024410|CDKI|Kip2|p57(kip2)|p57Kip2	cyclin-dependent kinase inhibitor 1C (P57)	protein-coding
697	chr12	109695317	109695317	+	Intergenic	13120	NR_030540	100124461		NR_030540	ENSMUSG00000077881	Mir882	Mirn882|mmu-mir-882	microRNA 882	ncRNA
2297	chr5	146567675	146567675	+	Intergenic	11539	NM_001243111	100041548	Mm.489581	NM_001243111	ENSMUSG00000041505	Gm3402	-	predicted gene 3402	protein-coding
2627	chr7	118254608	118254608	+	Intergenic	10701	NR_027879	67745	Mm.483404	NM_183267	ENSMUSG00000055159	4930583K01Rik	-	RIKEN cDNA 4930583K01 gene	ncRNA
2436	chr6	115124868	115124868	+	Intergenic	9967	NR_132436	100503783	Mm.102390	NR_132436	ENSMUSG00000097486	Gm17733	-	predicted gene, 17733	ncRNA
472	chr11	67110331	67110331	+	Intergenic	9749	NR_038055	74184	Mm.162554	NR_038055	ENSMUSG00000087410	2310065F04Rik	linc-Myh	RIKEN cDNA 2310065F04 gene	ncRNA
686	chr12	102908348	102908348	+	Intergenic	9042	NM_001039049	75483	Mm.660	NM_001039049	ENSMUSG00000043319	Cox8c	1700007F21Rik|COX8-3|COXVIII-3	cytochrome c oxidase subunit 8C	protein-coding
1500	chr2	25485079	25485079	+	Intergenic	8832	NM_029958	77701	Mm.99123	NM_029958	ENSMUSG00000026943	Lcn12	9230102M18Rik	lipocalin 12	protein-coding
2348	chr6	48602068	48602068	+	Intergenic	8185	NM_175099	58887	Mm.219183	NM_175099	ENSMUSG00000052751	Repin1	AI425994|Ap4|E430037F08Rik|Zfp-464|Zfp464	replication initiator 1	protein-coding
1933	chr4	45756091	45756091	+	Intergenic	8132	NR_046068	100040567	Mm.490816	NR_046068	ENSMUSG00000085876	Gm12409	-	predicted gene 12409	ncRNA
1177	chr17	23924839	23924839	+	Intergenic	7381	NM_001077633	620253	Mm.390964	NM_001077633	ENSMUSG00000057417	Dcpp3	Dcpp-3|EG620253|SPT-3	demilune cell and parotid protein 3	protein-coding
141	chr1	135604901	135604901	+	Intergenic	7125	NR_151586	215714	Mm.472859	NM_175447		Gm4793	EG215714	predicted gene 4793	ncRNA
1235	chr17	56547395	56547395	+	Intergenic	6992	NR_130128	100504425	Mm.384143	NR_130128	ENSMUSG00000110218	Gm20219	Tincr	predicted gene, 20219	ncRNA
2514	chr7	24429636	24429636	+	Intergenic	5896	NM_001358034	210145	Mm.33811	NM_199013	ENSMUSG00000062028	Irgc1	F630044M05Rik|Gm1102|Gm474|Ifgge|Iigp5|Irgc	immunity-related GTPase family, cinema 1	protein-coding
1403	chr19	4492956	4492956	+	Intergenic	5627	NM_027237	69861	Mm.282978	NM_027237	ENSMUSG00000042041	2010003K11Rik	-	RIKEN cDNA 2010003K11 gene	protein-coding
1402	chr19	3845939	3845939	+	Intergenic	4877	NR_162795	114482860		NR_162795		Mir12192	mmu-mir-12192	microRNA mir-12192	ncRNA
2010	chr4	116176814	116176814	+	Intergenic	3442	NM_001099295	67323	Mm.45442	NM_001099295	ENSMUSG00000078593	1700042G07Rik	P3r3urf	RIKEN cDNA 1700042G07 gene	protein-coding
244	chr10	23951929	23951929	+	Intergenic	2371	NM_001008429	493809	Mm.379737	NM_001008429	ENSMUSG00000069708	Taar3	-	trace amine-associated receptor 3	protein-coding
500	chr11	86851543	86851543	+	Intergenic	1115	NR_162780	114483630		NR_162780		Mir12182	mmu-mir-12182	microRNA mir-12182	ncRNA
941	chr14	120477432	120477432	+	Intergenic	-1029	NM_029519	76108	Mm.261448	NM_029519	ENSMUSG00000051615	Rap2a	5830461H18Rik	RAS related protein 2a	protein-coding
494	chr11	77981783	77981783	+	Intergenic	-1033	NM_174852	268448	Mm.274329	NM_174852	ENSMUSG00000037791	Phf12	2410142K10Rik|F630045O13|PF1|mKIAA1523	PHD finger protein 12	protein-coding
556	chr11	116592635	116592635	+	Intergenic	-1052	NM_009591	11298	Mm.42233	NM_009591	ENSMUSG00000020804	Aanat	AA-NAT|Nat-2|Nat4|Snat	arylalkylamine N-acetyltransferase	protein-coding
2677	chr7	141541002	141541002	+	Intergenic	-1174	NM_001142681	68038	Mm.245355	NM_026522	ENSMUSG00000025512	Chid1	3110023E09Rik|AI841869	chitinase domain containing 1	protein-coding
2581	chr7	82866097	82866097	+	Intergenic	-1236	NM_175366	108797	Mm.306789	NM_175366	ENSMUSG00000057706	Mex3b	4931439A04Rik|M-04814|Rkhd3|mKIAA2009	mex3 RNA binding family member B	protein-coding
2629	chr7	118586044	118586044	+	Intergenic	-1358	NM_172476	209760	Mm.69380	NM_172476	ENSMUSG00000042246	Tmc7	1700030H01Rik|C230064B05|C630024K23Rik	transmembrane channel-like gene family 7	protein-coding
549	chr11	115049740	115049740	+	Intergenic	-1410	NM_199201	382551	Mm.424732	NM_199201	ENSMUSG00000069607	Cd300ld3	AY457049|Cd300lh|Clm3|Lmir7|clm-3	CD300 molecule like family member D3	protein-coding
3027	chrX	16913335	16913335	+	Intergenic	-1561	NM_010883	17986	Mm.5014	NM_010883	ENSMUSG00000040138	Ndp	ND|Ndph	Norrie disease (pseudoglioma) (human)	protein-coding
3039	chrX	136925623	136925623	+	Intergenic	-1702	NM_027067	69389	Mm.302721	NM_027067	ENSMUSG00000048155	H2bfm	1700014N06Rik|H2bfw|H2bl2	H2B histone family, member M	protein-coding
1463	chr19	46499911	46499911	+	Intergenic	-1737	NM_053100	93679	Mm.392177	NM_053100	ENSMUSG00000025034	Trim8	AA408830|BB006755|GERP|Rnf27	tripartite motif-containing 8	protein-coding
2351	chr6	50656212	50656212	+	Intergenic	-1767	NM_021892	60531	Mm.157158	NM_021892	ENSMUSG00000029831	Npvf	Rfrp	neuropeptide VF precursor	protein-coding
585	chr12	29526306	29526306	+	Intergenic	-2078	NM_001093775	17933	Mm.253067	NM_008666	ENSMUSG00000061911	Myt1l	2900046C06Rik|2900093J19Rik|C630034G21Rik|Nztf1|Pmng1|Png-1|mKIAA1106	myelin transcription factor 1-like	protein-coding
877	chr14	54714278	54714278	+	Intergenic	-2104	NM_207131	110794	Mm.236223	NM_207131	ENSMUSG00000052435	Cebpe	C/EBPe|C/EBPepsilon|CRP1|Gm294	CCAAT/enhancer binding protein (C/EBP), epsilon	protein-coding
2331	chr6	38532631	38532631	+	Intergenic	-2230	NM_025363	66117	Mm.158971	NM_025363	ENSMUSG00000019689	Fmc1	1110001J03Rik	formation of mitochondrial complex V assembly factor 1	protein-coding
2507	chr7	19342824	19342824	+	Intergenic	-2247	NM_007948	13870	Mm.280913	NM_007948	ENSMUSG00000003549	Ercc1	Ercc-1	excision repair cross-complementing rodent repair deficiency, complementation group 1	protein-coding
1260	chr17	80483101	80483101	+	Intergenic	-2648	NM_009231	20662	Mm.60975	NM_009231	ENSMUSG00000024241	Sos1	4430401P03Rik|9630010N06|AI449023	SOS Ras/Rac guanine nucleotide exchange factor 1	protein-coding
137	chr1	134336045	134336045	+	Intergenic	-3117	NM_001144855	68507	Mm.295105	NM_001144855	ENSMUSG00000026458	Ppfia4	100042382|1110008G13Rik|AI448359|AI852265|C81506|Gm3812	protein tyrosine phosphatase, receptor type, f polypeptide (PTPRF), interacting protein (liprin), alpha 4	protein-coding
2551	chr7	46718819	46718819	+	Intergenic	-3143	NM_011315	20210	Mm.14277	NM_011315	ENSMUSG00000040026	Saa3	AV098916|Saa-3|l7R3	serum amyloid A 3	protein-coding
138	chr1	134557026	134557026	+	Intergenic	-3152	NM_152895	75605	Mm.28995	NM_152895	ENSMUSG00000042207	Kdm5b	2010009J12Rik|2210016I17Rik|AW556288|D1Ertd202e|Jarid1b|PLU-1|PUT1|Plu1|RBBP2H1A|Rb-Bp2|mKIAA4034	lysine (K)-specific demethylase 5B	protein-coding
1327	chr18	38212946	38212946	+	Intergenic	-3184	NM_029357	75599	Mm.36560	NM_029357	ENSMUSG00000051375	Pcdh1	2010005A06Rik|AI585920	protocadherin 1	protein-coding
2001	chr4	106467585	106467585	+	Intergenic	-3260	NM_153565	100102	Mm.133268	NM_153565	ENSMUSG00000044254	Pcsk9	AI415265|AI747682|FH3|HCHOLA3|Narc1|PC9	proprotein convertase subtilisin/kexin type 9	protein-coding
2678	chr7	142561980	142561980	+	Intergenic	-3382	NR_002452	330677	Mm.265130	NR_002452	ENSMUSG00000087090	Nctc1	9530074L01|Rhit1	non-coding transcript 1	ncRNA
1083	chr16	18124212	18124212	+	Intergenic	-3430	NM_022982	65079	Mm.40149	NM_022982	ENSMUSG00000043811	Rtn4r	NOGOR|NgR|NgR1	reticulon 4 receptor	protein-coding
524	chr11	102159957	102159957	+	Intergenic	-3550	NM_029649	76547	Mm.46529	NM_029649	ENSMUSG00000020921	Tmem101	2610511E22Rik	transmembrane protein 101	protein-coding
2015	chr4	120851190	120851190	+	Intergenic	-3609	NM_182929	242662	Mm.192502	NM_182929	ENSMUSG00000032890	Rims3	A730060M23Rik|Nim3|Rim3|mKIAA0237	regulating synaptic membrane exocytosis 3	protein-coding
2537	chr7	43877532	43877532	+	Intergenic	-3628	NM_019928	56640	Mm.42080	NM_019928	ENSMUSG00000006948	Klk4	ESMP1|KLK-L1|PSTS|Prss17	kallikrein related-peptidase 4 (prostase, enamel matrix, prostate)	protein-coding
2997	chr9	111061154	111061154	+	Intergenic	-3636	NM_001302376	54199	Mm.7336	NM_017466	ENSMUSG00000043953	Ccrl2	1810047I05Rik|Ackr5|CCR11|Cmkbr1l2|E01|L-CCR	chemokine (C-C motif) receptor-like 2	protein-coding
2196	chr5	93048674	93048674	+	Intergenic	-3652	NM_175270	78088	Mm.245085	NM_175270	ENSMUSG00000045314	Sowahb	5730467H21Rik|Ankrd56	sosondowah ankyrin repeat domain family member B	protein-coding
2087	chr4_GL456216_random	12424	12424	+	Intergenic	-3734	NM_001368262	236082	Mm.305345	NM_001033326	ENSMUSG00000063897	Dhrsx	C80877|D4Ertd296e|Dhrsxy|Pscad	dehydrogenase/reductase (SDR family) X chromosome	protein-coding
340	chr10	97603469	97603469	+	Intergenic	-3736	NM_008438	16545	Mm.6228	NM_008438	ENSMUSG00000019932	Kera	CNA2|KTN|SLRR2B	keratocan	protein-coding
364	chr10	112001238	112001238	+	Intergenic	-3974	NM_028608	73690	Mm.173790	NM_028608	ENSMUSG00000056888	Glipr1	2410114O14Rik|RTVP-1|RTVP1|mRTVP-1	GLI pathogenesis-related 1 (glioma)	protein-coding
1531	chr2	37772174	37772174	+	Intergenic	-4075	NM_001163566	241324	Mm.392369	NM_001163566	ENSMUSG00000035403	Crb2	5930402A21|BC043114	crumbs family member 2	protein-coding
1725	chr2	181463597	181463597	+	Intergenic	-4171	NM_028125	72147	Mm.486504	NM_027656	ENSMUSG00000027583	Zbtb46	2610019F01Rik|4933406L05Rik|BZEL|Btbd4	zinc finger and BTB domain containing 46	protein-coding
1984	chr4	88090389	88090389	+	Intergenic	-4241	NM_001081184	230393	Mm.287210	NM_001081184	ENSMUSG00000038368	Focad	-	focadhesin	protein-coding
1704	chr2	163434124	163434124	+	Intergenic	-4343	NM_144891	228858	Mm.102080	NM_144891	ENSMUSG00000017943	Gdap1l1	Gdap1l	ganglioside-induced differentiation-associated protein 1-like 1	protein-coding
2488	chr7	6435526	6435526	+	Intergenic	-4376	NM_177061	257882	Mm.479489	NM_177061	ENSMUSG00000090824	Olfr1344	4930415J05Rik|MOR124-1	olfactory receptor 1344	protein-coding
1434	chr19	23136677	23136677	+	Intergenic	-4549	NM_010638	16601	Mm.291595	NM_010638	ENSMUSG00000033863	Klf9	2310051E17Rik|AA589643|BTEB-1|Bteb1|Gm9971	Kruppel-like factor 9	protein-coding
379	chr10	126953171	126953171	+	Intergenic	-4852	NR_155763	102632477	Mm.406773	NR_155763		Gm30539	-	predicted gene, 30539	ncRNA
2529	chr7	30327336	30327336	+	Intergenic	-4961	NM_001033140	68332	Mm.6844	NM_001033140	ENSMUSG00000074211	Sdhaf1	0610010E21Rik|AI430885|AW490662|Lyrm8	succinate dehydrogenase complex assembly factor 1	protein-coding
2019	chr4	122891261	122891261	+	Intergenic	-5185	NM_001301067	12331	Mm.8687	NM_007598	ENSMUSG00000028656	Cap1	-	CAP, adenylate cyclase-associated protein 1 (yeast)	protein-coding
2380	chr6	72539031	72539031	+	Intergenic	-5360	NM_007599	12332	Mm.18626	NM_007599	ENSMUSG00000056737	Capg	gCap39|mbh1	capping protein (actin filament), gelsolin-like	protein-coding
722	chr13	28959705	28959705	+	Intergenic	-6006	NM_009238	20677	Mm.240627	NM_009238	ENSMUSG00000076431	Sox4	AA682046|Sox-4	SRY (sex determining region Y)-box 4	protein-coding
1617	chr2	109884719	109884719	+	Intergenic	-6159	NM_011699	22343	Mm.235300	NM_011699	ENSMUSG00000027162	Lin7c	9130007B12Rik|AI303698|AU019331|AW125731|D2Ertd520e|LIN-7-C|LIN-7C|MALS-3|Veli3	lin-7 homolog C (C. elegans)	protein-coding
1140	chr16	66650872	66650872	+	Intergenic	-6246	NR_040512	75501	Mm.394300	NR_040512	ENSMUSG00000092599	1700010K23Rik	-	RIKEN cDNA 1700010K23 gene	ncRNA
638	chr12	80784161	80784161	+	Intergenic	-6371	NM_178682	217684	Mm.341776	NM_178682	ENSMUSG00000021133	Susd6	4933426M11Rik|mKIAA0247	sushi domain containing 6	protein-coding
2790	chr8	110175089	110175089	+	Intergenic	-6877	NM_001368294	12308	Mm.2755	NM_007586	ENSMUSG00000003657	Calb2	CR	calbindin 2	protein-coding
1669	chr2	148743177	148743177	+	Intergenic	-7184	NM_177655	228756	Mm.189390	NM_177655	ENSMUSG00000055177	Cstl1	RCET1|RCET2|RCET3	cystatin-like 1	protein-coding
2864	chr9	20753699	20753699	+	Intergenic	-7403	NM_001357639	244723	Mm.293552	NM_173777	ENSMUSG00000032172	Olfm2	A030009A06Rik	olfactomedin 2	protein-coding
2903	chr9	41198695	41198695	+	Intergenic	-7460	NR_040392	78500	Mm.275715	NR_040392	ENSMUSG00000100837	1700063D05Rik	-	RIKEN cDNA 1700063D05 gene	ncRNA
1186	chr17	27642718	27642718	+	Intergenic	-7474	NM_001364934	67097	Mm.275810	NM_025963	ENSMUSG00000052146	Rps10	2210402A09Rik	ribosomal protein S10	protein-coding
1841	chr3	107175653	107175653	+	Intergenic	-7490	NM_001081140	242151	Mm.245155	NM_001081140	ENSMUSG00000042861	Kcna10	Gm1962|Kcna8|Kv1.8	potassium voltage-gated channel, shaker-related subfamily, member 10	protein-coding
1495	chr2	24269267	24269267	+	Intergenic	-7687	NM_001146088	54450	Mm.29261	NM_019451	ENSMUSG00000026983	Il1f5	AI413231|Fil1delta|IL-36Ra|IL36RN|Il-1h3|Il1hy1	interleukin 1 family, member 5 (delta)	protein-coding
1930	chr4	44973666	44973666	+	Intergenic	-7728	NM_001312880	76238	Mm.196574	NM_080289	ENSMUSG00000035637	Grhpr	1110059D05Rik|6430629L09Rik|Glxr	glyoxylate reductase/hydroxypyruvate reductase	protein-coding
2222	chr5	112598054	112598054	+	Intergenic	-8058	NR_045397	67325	Mm.490791	NR_045396	ENSMUSG00000097962	1700034G24Rik	-	RIKEN cDNA 1700034G24 gene	ncRNA
871	chr14	52061000	52061000	+	Intergenic	-8315	NR_028552	100217457		NR_028552	ENSMUSG00000064871	Snord58b	MBII-199	small nucleolar RNA, C/D box 58B	snoRNA
762	chr13	48546715	48546715	+	Intergenic	-8443	NR_029725	387244		NR_029725	ENSMUSG00000065421	Mirlet7a-1	Let-7a|Mirnlet7a|Mirnlet7a-1|let-7a-1	microRNA let7a-1	ncRNA
1639	chr2	129545113	129545113	+	Intergenic	-8511	NM_177653	228592	Mm.452175	NM_177653	ENSMUSG00000043727	F830045P16Rik	Sirpb3	RIKEN cDNA F830045P16 gene	protein-coding
1499	chr2	25478467	25478467	+	Intergenic	-8718	NM_008963	19215	Mm.1008	NM_008963	ENSMUSG00000015090	Ptgds	21kDa|L-PGDS|PGD2|PGDS|PGDS2|Ptgs3	prostaglandin D2 synthase (brain)	protein-coding
170	chr1	165643263	165643263	+	Intergenic	-8722	NM_001001880	68481	Mm.46438	NM_001001880	ENSMUSG00000026566	Mpzl1	1110007A10Rik|PZR	myelin protein zero-like 1	protein-coding
2032	chr4	129049020	129049020	+	Intergenic	-9124	NM_001368763	75234	Mm.259672	NM_029219	ENSMUSG00000028793	Rnf19b	4930534K13Rik|4930555L03Rik|Ibrdc3	ring finger protein 19B	protein-coding
763	chr13	52087556	52087556	+	Intergenic	-9185	NR_045061	74050	Mm.84860	NR_045061	ENSMUSG00000113211	4921525O09Rik	-	RIKEN cDNA 4921525O09 gene	ncRNA
2445	chr6	122810924	122810924	+	Intergenic	-9260	NM_021899	60611	Mm.87142	NM_021899	ENSMUSG00000003154	Foxj2	Fhx	forkhead box J2	protein-coding
839	chr14	18341288	18341288	+	Intergenic	-9444	NM_009455	22194	Mm.4429	NM_009455	ENSMUSG00000021774	Ube2e1	UbcM3|Ubce5|ubcM2	ubiquitin-conjugating enzyme E2E 1	protein-coding
2407	chr6	91147264	91147264	+	Intergenic	-9551	NM_144919	232232	Mm.206218	NM_144919	ENSMUSG00000034245	Hdac11	-	histone deacetylase 11	protein-coding
2375	chr6	71484224	71484224	+	Intergenic	-9653	NM_009543	22644	Mm.422969	NM_009543	ENSMUSG00000052656	Rnf103	AW146237|AW212918|Zfp103|kf-1	ring finger protein 103	protein-coding
660	chr12	86894545	86894545	+	Intergenic	-9731	NM_145836	238330	Mm.248358	NM_145836	ENSMUSG00000034168	Irf2bpl	6430527G18Rik|Eap1	interferon regulatory factor 2 binding protein-like	protein-coding
1650	chr2	136703588	136703588	+	Intergenic	-9862	NM_001355255	20614	Mm.45953	NM_011428	ENSMUSG00000027273	Snap25	Bdr|GENA70|SNAP-25|SUP|sp	synaptosomal-associated protein 25	protein-coding
742	chr13	43706555	43706555	+	Intergenic	-10236	NR_046022	622552	Mm.375036	NR_046022	ENSMUSG00000110016	Gm20751	-	predicted gene, 20751	ncRNA
1018	chr15	80163463	80163463	+	Intergenic	-10258	NM_010795	17309	Mm.299693	NM_010795	ENSMUSG00000042428	Mgat3	1110038J12Rik|AI848272|GnT-III	mannoside acetylglucosaminyltransferase 3	protein-coding
683	chr12	100266116	100266116	+	Intergenic	-10493	NR_045741	100038713	Mm.470751	NR_045741	ENSMUSG00000113679	Gm10432	-	predicted gene 10432	ncRNA
975	chr15	39735340	39735340	+	Intergenic	-10590	NM_001289506	75766	Mm.159563	NM_029422	ENSMUSG00000022303	Dcstamp	4833414I07Rik|DC-STAMP|FIND|Tm7sf4|mDC-STAMP	dendrocyte expressed seven transmembrane protein	protein-coding
1804	chr3	88226285	88226285	+	Intergenic	-10615	NR_162800	114482879		NR_162800		Mir9b-1	mmu-mir-9b-1	microRNA mir-9b-1	ncRNA
1556	chr2	59601230	59601230	+	Intergenic	-10812	NM_198294	66860	Mm.27917	NM_198294	ENSMUSG00000035168	Tanc1	1200003E16Rik|Tanc|mKIAA1728	tetratricopeptide repeat, ankyrin repeat and coiled-coil containing 1	protein-coding
2530	chr7	30373634	30373634	+	Intergenic	-10862	NM_175478	233067	Mm.23157	NM_175478	ENSMUSG00000036957	Lrfn3	A530045B06Rik|SALM4	leucine rich repeat and fibronectin type III domain containing 3	protein-coding
432	chr11	43517854	43517854	+	Intergenic	-10895	NM_001045530	380694	Mm.247595	NM_001045530	ENSMUSG00000044707	Ccnjl	Gm877	cyclin J-like	protein-coding
2482	chr7	3513641	3513641	+	Intergenic	-11017	NM_177363	245126	Mm.245747	NM_177363	ENSMUSG00000053338	Tarm1	9930022N03Rik|Gm9904|OLT-2	T cell-interacting, activating receptor on myeloid cells 1	protein-coding
330	chr10	96215175	96215175	+	Intergenic	-11032	NR_110448	74881	Mm.410819	NR_110448	ENSMUSG00000112762	4930459C07Rik	-	RIKEN cDNA 4930459C07 gene	ncRNA
1017	chr15	80121847	80121847	+	Intergenic	-11299	NM_025609	66513	Mm.288245	NM_025609	ENSMUSG00000022414	Tab1	2310012M03Rik|Map3k7ip1|b2b449Clo	TGF-beta activated kinase 1/MAP3K7 binding protein 1	protein-coding
2062	chr4	141735029	141735029	+	Intergenic	-11610	NM_001017966	68817	Mm.393721	NM_001017966	ENSMUSG00000078515	Ddi2	1110056G13Rik|1700027M01Rik|9130022E05Rik|AI604911|AU040698	DNA-damage inducible protein 2	protein-coding
235	chr10	19922660	19922660	+	Intergenic	-11866	NM_008580	26408	Mm.6595	NM_008580	ENSMUSG00000071369	Map3k5	7420452D20Rik|ASK|ASK1|MAPKKK5|Mekk5	mitogen-activated protein kinase kinase kinase 5	protein-coding
206	chr1	191809087	191809087	+	Intergenic	-12386	NM_010892	18005	Mm.33773	NM_010892	ENSMUSG00000026622	Nek2	AA617254|C77054	NIMA (never in mitosis gene a)-related expressed kinase 2	protein-coding
1208	chr17	43257950	43257950	+	Intergenic	-12397	NM_133776	77596	Mm.159950	NM_133776	ENSMUSG00000041293	Adgrf1	5031409J19Rik|Gpr110|KPG_009	adhesion G protein-coupled receptor F1	protein-coding
2370	chr6	65157241	65157241	+	Intergenic	-12511	NM_019455	54486	Mm.410688	NM_019455	ENSMUSG00000029919	Hpgds	H-PGDS|Ptgds2	hematopoietic prostaglandin D synthase	protein-coding
980	chr15	41434800	41434800	+	Intergenic	-12682	NM_001130166	170719	Mm.254267	NM_130885	ENSMUSG00000022307	Oxr1	2210416C20Rik|C7|C7B	oxidation resistance 1	protein-coding
188	chr1	177592614	177592614	+	Intergenic	-13085	NR_162777	114483345		NR_162777		Mir12179	mmu-mir-12179	microRNA mir-12179	ncRNA
2153	chr5	42054810	42054810	+	Intergenic	-13150	NR_131130	433882	Mm.319353	NR_131130	ENSMUSG00000067285	Gm16223	EG433882	predicted gene 16223	ncRNA
2487	chr7	6343993	6343993	+	Intergenic	-13559	NM_001033249	213011	Mm.333558	NM_001033249	ENSMUSG00000030443	Zfp583	BC056221|Znf583	zinc finger protein 583	protein-coding
2589	chr7	83809197	83809197	+	Intergenic	-14358	NM_029335	75556	Mm.17649	NM_029335	ENSMUSG00000011154	Cfap161	1700026D08Rik|AW047638|AW551802	cilia and flagella associated protein 161	protein-coding
2535	chr7	42462625	42462625	+	Intergenic	-14523	NM_001370772	71162	Mm.158598	NM_027702	ENSMUSG00000030463	4933421I07Rik	-	RIKEN cDNA 4933421I07 gene	protein-coding
444	chr11	53505164	53505164	+	Intergenic	-14572	NM_033144	20362	Mm.274399	NM_033144	ENSMUSG00000018398	2021-09-08	AW046166|Sepl	septin 8	protein-coding
564	chr11	118973169	118973169	+	Intergenic	-15012	NM_001359574	238011	Mm.244114	NM_001030291	ENSMUSG00000046697	Enpp7	Alk-SMase|Gm254	ectonucleotide pyrophosphatase/phosphodiesterase 7	protein-coding
1589	chr2	85213912	85213912	+	Intergenic	-15162	NM_001033346	241528	Mm.291095	NM_001033346	ENSMUSG00000075224	Lrrc55	A330097E02Rik|Gm351	leucine rich repeat containing 55	protein-coding
1517	chr2	30693215	30693215	+	Intergenic	-15204	NR_136917	665635	Mm.450149	NR_136917		Gm14486	-	predicted gene 14486	ncRNA
97	chr1	92195858	92195858	+	Intergenic	-15517	NM_207225	208727	Mm.318567	NM_207225	ENSMUSG00000026313	Hdac4	4932408F19Rik|HD4	histone deacetylase 4	protein-coding
2587	chr7	83751259	83751259	+	Intergenic	-15720	NM_010551	16170	Mm.10137	NM_010551	ENSMUSG00000001741	Il16	mKIAA4048	interleukin 16	protein-coding
2163	chr5	64144540	64144540	+	Intergenic	-15720	NM_019636	57915	Mm.286353	NM_019636	ENSMUSG00000029174	Tbc1d1	1110062G02Rik|AI385682|AW555803|Nob1|Nobq1|Tbc1|mKIAA1108	TBC1 domain family, member 1	protein-coding
322	chr10	91187610	91187610	+	Intergenic	-15991	NM_011605	21917	Mm.159684	NM_011605	ENSMUSG00000019961	Tmpo	5630400D24Rik|AI195756|AI606875|AW214352|AW547477|LAP2|TP	thymopoietin	protein-coding
705	chr13	4043570	4043570	+	Intergenic	-16021	NM_134072	105387	Mm.26838	NM_134072	ENSMUSG00000033715	Akr1c14	9030611N15Rik|AW557061	aldo-keto reductase family 1, member C14	protein-coding
365	chr10	112945921	112945921	+	Intergenic	-16895	NM_001033474	382423	Mm.431239	NM_001033474	ENSMUSG00000074748	Atxn7l3b	4921506J03Rik|6230409E21Rik|AI315132	ataxin 7-like 3B	protein-coding
1037	chr15	88582284	88582284	+	Intergenic	-18018	NM_027306	70073	Mm.45306	NM_027306	ENSMUSG00000054117	Zdhhc25	1700030J15Rik	zinc finger, DHHC domain containing 25	protein-coding
2376	chr6	71525796	71525796	+	Intergenic	-18056	NM_025783	66700	Mm.181278	NM_025783	ENSMUSG00000053119	Chmp3	25.1|4921505F14Rik|9130011K15Rik|CGI-49|D6Ertd286e|NEDF|Vps24	charged multivesicular body protein 3	protein-coding
74	chr1	80427678	80427678	+	Intergenic	-18254	NR_040460	72208	Mm.396181	NR_040460	ENSMUSG00000101483	1700016L21Rik	CD11c-DTR|DCKO|DTR-GFP|DTR-GRP|Jr3|Tg(Itgax-DTR/EGFP)57Lan	RIKEN cDNA 1700016L21 gene	ncRNA
1852	chr3	117556698	117556698	+	Intergenic	-18529	NM_001305451	75769	Mm.72187	NM_029425	ENSMUSG00000033342	Plppr5	4833424O15Rik|Lppr5|PRG-5|Pap2d	phospholipid phosphatase related 5	protein-coding
1526	chr2	35080822	35080822	+	Intergenic	-19410	NM_010406	15139	Mm.2168	NM_010406	ENSMUSG00000026874	Hc	C5|C5a|He|Hfib2	hemolytic complement	protein-coding
1112	chr16	42360248	42360248	+	Intergenic	-19597	NM_008083	14432	Mm.1222	NM_008083	ENSMUSG00000047261	Gap43	B-50|Basp2|GAP-43	growth associated protein 43	protein-coding
1150	chr16	89994678	89994678	+	Intergenic	-19979	NM_001145886	21844	Mm.310902	NM_009384	ENSMUSG00000002489	Tiam1	AI847750|D16Ium10|D16Ium10e	T cell lymphoma invasion and metastasis 1	protein-coding
375	chr10	118420919	118420919	+	Intergenic	-20127	NM_008337	15978	Mm.240327	NM_008337	ENSMUSG00000055170	Ifng	IFN-g|Ifg	interferon gamma	protein-coding
1391	chr18	82454618	82454618	+	Intergenic	-20505	NM_010777	17196	Mm.252063	NM_010777	ENSMUSG00000041607	Mbp	C76307|Hmbpr|R75289|golli-mbp|jve|mld|shi	myelin basic protein	protein-coding
1555	chr2	59463623	59463623	+	Intergenic	-21030	NM_029723	76747	Mm.275769	NM_029723	ENSMUSG00000026989	Dapl1	2310032F03Rik|EEDA	death associated protein-like 1	protein-coding
2106	chr5	24623170	24623170	+	Intergenic	-21168	NM_025891	66993	Mm.436539	NM_025891	ENSMUSG00000028949	Smarcd3	1500001J14Rik|2210409C08Rik|BAF60C	SWI/SNF related, matrix associated, actin dependent regulator of chromatin, subfamily d, member 3	protein-coding
2107	chr5	24623849	24623849	+	Intergenic	-21604	NR_003953	72252	Mm.87446	NR_003953	ENSMUSG00000038165	1700022A21Rik	-	glycerol-3-phosphate dehydrogenase 1-like pseudogene	pseudo
66	chr1	72558771	72558771	+	Intergenic	-21612	NM_001045533	381270	Mm.337023	NM_001045533	ENSMUSG00000039372	2021-03-04	BC056494|mKIAA1399	membrane-associated ring finger (C3HC4) 4	protein-coding
2622	chr7	112204093	112204093	+	Intergenic	-21743	NM_001193305	320878	Mm.52312	NM_177282	ENSMUSG00000038244	Mical2	5330438E18Rik|9530064J02|MICAL-2|mKIAA0750	microtubule associated monooxygenase, calponin and LIM domain containing 2	protein-coding
525	chr11	102739401	102739401	+	Intergenic	-22034	NM_009613	11488	Mm.89854	NM_009613	ENSMUSG00000020926	Adam11	AW060611|Mdc	a disintegrin and metallopeptidase domain 11	protein-coding
1000	chr15	68363518	68363518	+	Intergenic	-22229	NR_029718	387228		NR_029718	ENSMUSG00000065437	Mir30d	Mirn30d|mir-30d|mmu-mir-30d	microRNA 30d	ncRNA
542	chr11	114175962	114175962	+	Intergenic	-22296	NR_045930	73536	Mm.54275	NR_045930	ENSMUSG00000078600	1700092K14Rik	-	RIKEN cDNA 1700092K14 gene	ncRNA
1823	chr3	101354819	101354819	+	Intergenic	-22306	NM_207205	78908	Mm.257997	NM_207205	ENSMUSG00000042035	Igsf3	1700016K10Rik|2810035F16Rik|4833439O17Rik|mKIAA0466	immunoglobulin superfamily, member 3	protein-coding
1272	chr17	88507611	88507611	+	Intergenic	-22513	NM_028658	73825	Mm.271817	NM_028658	ENSMUSG00000034709	Ppp1r21	1110018J12Rik|AI426045|AW550781|Ccdc128|Klraq1	protein phosphatase 1, regulatory subunit 21	protein-coding
242	chr10	22753969	22753969	+	Intergenic	-22522	NM_011603	237336	Mm.86670	NM_011603	ENSMUSG00000071359	Tbpl1	4732475G08|AW011832|AW491032|D18347|STD|TLF|TRF2|TRP|Tlp	TATA box binding protein-like 1	protein-coding
2841	chr8	126497743	126497743	+	Intergenic	-22678	NM_001159907	212728	Mm.482479	NM_001159907	ENSMUSG00000090290	Tarbp1	Gm17296|Gm179	TAR RNA binding protein 1	protein-coding
1800	chr3	86963281	86963281	+	Intergenic	-23305	NR_038188	12480	Mm.389465	NM_007640	ENSMUSG00000041750	Cd1d2	CD1.2|Cd1b|Ly-38	CD1d2 antigen	protein-coding
1493	chr2	21344008	21344008	+	Intergenic	-23559	NM_001004761	241263	Mm.166647	NM_175706	ENSMUSG00000045967	Gpr158	5330427M13Rik|mKIAA1136	G protein-coupled receptor 158	protein-coding
2340	chr6	43333609	43333609	+	Intergenic	-24055	NM_130869	18291	Mm.17715	NM_130869	ENSMUSG00000029736	Nobox	OG2|Og2x	NOBOX oogenesis homeobox	protein-coding
419	chr11	31941536	31941536	+	Intergenic	-24097	NM_026262	67592	Mm.78654	NM_026262	ENSMUSG00000020299	4930524B15Rik	-	RIKEN cDNA 4930524B15 gene	protein-coding
2179	chr5	76115678	76115678	+	Intergenic	-24595	NM_020611	57357	Mm.289446	NM_020611	ENSMUSG00000029233	Srd5a3	1110025P14Rik|A430076C09|AV364670|AW987574|D730040M03Rik|H5ar|S5AR 3|Srd5a2l	steroid 5 alpha-reductase 3	protein-coding
2804	chr8	113873959	113873959	+	Intergenic	-25120	NM_172466	208936	Mm.167471	NM_172466	ENSMUSG00000053399	Adamts18	9630038L21|ADAMTS21|E130314N14Rik	a disintegrin-like and metallopeptidase (reprolysin type) with thrombospondin type 1 motif, 18	protein-coding
865	chr14	51384960	51384960	+	Intergenic	-26041	NM_001368932	669149	Mm.377117	NM_011686	ENSMUSG00000000606	Vmn2r88	V2r13|V2r3	vomeronasal 2, receptor 88	protein-coding
2223	chr5	113041806	113041806	+	Intergenic	-26268	NM_001285806	320129	Mm.285619	NM_177078	ENSMUSG00000042249	Grk3	4833444A01Rik|AI851927|AW551196|Adrbk-2|Adrbk2|Bark-2	G protein-coupled receptor kinase 3	protein-coding
438	chr11	52333798	52333798	+	Intergenic	-27053	NM_011694	22333	Mm.3555	NM_011694	ENSMUSG00000020402	Vdac1	AL033343|Vdac5|mVDAC1|mVDAC5	voltage-dependent anion channel 1	protein-coding
1924	chr4	34523152	34523152	+	Intergenic	-27463	NM_001007589	433693	Mm.389532	NM_026019	ENSMUSG00000028291	Akirin2	2700059D21Rik|AA114675|AA522011|AU019887|Akirin-2	akirin 2	protein-coding
468	chr11	62756997	62756997	+	Intergenic	-27904	NM_133208	170740	Mm.339982	NM_133208	ENSMUSG00000005267	Zfp287	B230333C16Rik|SKAT-2|Skat2|Znf287|mszf16|mszf74|zfp-287	zinc finger protein 287	protein-coding
2948	chr9	66322499	66322499	+	Intergenic	-27951	NM_145617	235439	Mm.244179	NM_145617	ENSMUSG00000038664	Herc1	2810449H11Rik|B230218H07|D130015N03Rik|tbl	HECT and RLD domain containing E3 ubiquitin protein ligase family member 1	protein-coding
1469	chr19	53500516	53500516	+	Intergenic	-28629	NM_001085390	240672	Mm.482424	NM_001085390	ENSMUSG00000034765	Dusp5	Gm337	dual specificity phosphatase 5	protein-coding
1636	chr2	129341095	129341095	+	Intergenic	-28807	NR_015474	329514	Mm.207315	NM_177848	ENSMUSG00000074805	Il1bos	9430083I22|Gm14047	interleukin 1 beta, opposite strand	ncRNA
1196	chr17	29975874	29975874	+	Intergenic	-29165	NR_151443	21769	Mm.220972	NM_148926	ENSMUSG00000044477	Zfand3	AW539211|TEG-27|Tex27	zinc finger, AN1-type domain 3	protein-coding
1410	chr19	6572271	6572271	+	Intergenic	-29201	NM_009203	20521	Mm.391146	NM_009203	ENSMUSG00000061742	Slc22a12	AI987855|OAT4L|Rst|Slc22al2|URAT1	solute carrier family 22 (organic anion/cation transporter), member 12	protein-coding
729	chr13	35241638	35241638	+	Intergenic	-29590	NR_126478	75543	Mm.489052	NR_126478	ENSMUSG00000113770	1700019C18Rik	-	RIKEN cDNA 1700019C18 gene	ncRNA
1705	chr2	163964757	163964757	+	Intergenic	-30440	NM_018753	54401	Mm.34319	NM_018753	ENSMUSG00000018326	Ywhab	1300003C17Rik|14-3-3b	tyrosine 3-monooxygenase/tryptophan 5-monooxygenase activation protein, beta polypeptide	protein-coding
1608	chr2	103515993	103515993	+	Intergenic	-30840	NM_009804	12359	Mm.4215	NM_009804	ENSMUSG00000027187	Cat	2210418N07|Cas-1|Cas1|Cs-1	catalase	protein-coding
2397	chr6	85544533	85544533	+	Intergenic	-30944	NM_020596	13656	Mm.44137	NM_020596	ENSMUSG00000071341	Egr4	NGF1-C|NGFI-C|NGFIC|pAT133	early growth response 4	protein-coding
2935	chr9	62153600	62153600	+	Intergenic	-30991	NM_001368304	93683	Mm.24411	NM_033320	ENSMUSG00000032252	Glce	1110017N23Rik|AI747411|C130034A12Rik|Hsepi	glucuronyl C5-epimerase	protein-coding
3016	chr9	122027148	122027148	+	Intergenic	-31122	NM_153540	215494	Mm.402151	NM_153540	ENSMUSG00000066235	Pomgnt2	Ago61|C85492|Gtdc2	protein O-linked mannose beta 1,4-N-acetylglucosaminyltransferase 2	protein-coding
543	chr11	114480157	114480157	+	Intergenic	-31297	NR_027643	319819	Mm.50754	NM_177008	ENSMUSG00000062391	4932435O22Rik	-	RIKEN cDNA 4932435O22 gene	ncRNA
1316	chr18	33763206	33763206	+	Intergenic	-31686	NR_038152	69749	Mm.248787	NR_038151	ENSMUSG00000087590	Epb41l4aos	2410004N09Rik|Epb4.1l4aos	erythrocyte membrane protein band 4.1 like 4a, opposite strand	ncRNA
198	chr1	183716908	183716908	+	Intergenic	-32069	NR_151520	102637191	Mm.417076	NR_151520	ENSMUSG00000103305	Gm34068	-	predicted gene, 34068	ncRNA
2412	chr6	91839705	91839705	+	Intergenic	-32312	NM_001159507	243547	Mm.333264	NM_001033353	ENSMUSG00000030098	Grip2	-	glutamate receptor interacting protein 2	protein-coding
963	chr15	25590058	25590058	+	Intergenic	-32492	NM_019472	17909	Mm.60590	NM_019472	ENSMUSG00000022272	Myo10	AW048724|D15Ertd600e|mKIAA0799|myosin-X	myosin X	protein-coding
2919	chr9	51180927	51180927	+	Intergenic	-32763	NM_011136	18985	Mm.897	NM_011136	ENSMUSG00000032053	Pou2af1	BOB.1|Bob-1|Bob1|OBF-1|OBF.1|OCA-B|OCAB	POU domain, class 2, associating factor 1	protein-coding
2225	chr5	113683379	113683379	+	Intergenic	-32989	NM_008153	14747	Mm.5196	NM_008153	ENSMUSG00000042190	Cmklr1	ChemR23|DEZ|Gpcr27|mcmklr1	chemokine-like receptor 1	protein-coding
2452	chr6	126200160	126200160	+	Intergenic	-33416	NM_008742	18205	Mm.267570	NM_008742	ENSMUSG00000049107	Ntf3	AI316846|AI835689|HDNF|NGF-2|Nt3|Ntf-3	neurotrophin 3	protein-coding
363	chr10	111907985	111907985	+	Intergenic	-33609	NR_046029	629206	Mm.391444	NR_046029	ENSMUSG00000112533	Gm20758	-	predicted gene, 20758	ncRNA
2777	chr8	93569502	93569502	+	Intergenic	-33662	NM_001003951	67935	Mm.65457	NM_001003951	ENSMUSG00000058019	Ces5a	1700081L16Rik|1700122C07Rik|BB081581|Ces7|Gm503|cauxin	carboxylesterase 5A	protein-coding
1922	chr4	33890130	33890130	+	Intergenic	-34134	NM_001355020	12801	Mm.7992	NM_007726	ENSMUSG00000044288	Cnr1	CB-R|CB1|CB1A|CB1B|CB1R	cannabinoid receptor 1 (brain)	protein-coding
231	chr10	17129974	17129974	+	Intergenic	-34192	NR_038020	100504235	Mm.84044	NR_038020	ENSMUSG00000101969	Gm20125	-	predicted gene, 20125	ncRNA
2773	chr8	87234085	87234085	+	Intergenic	-34235	NR_040697	100038706	Mm.334690	NR_040697	ENSMUSG00000099207	Gm10637	-	predicted gene 10637	ncRNA
2309	chr6	23874047	23874047	+	Intergenic	-34626	NM_001252110	320405	Mm.259632	NM_153163	ENSMUSG00000017978	Cadps2	A230044C21Rik|Caps-2|Caps2|Cpd2	Ca2+-dependent activator protein for secretion 2	protein-coding
776	chr13	65240805	65240805	+	Intergenic	-35089	NM_175290	97895	Mm.315815	NM_175290	ENSMUSG00000032999	Nlrp4f	C330026N02Rik|C86045|Nalp-kappa|Nalp4f	NLR family, pyrin domain containing 4F	protein-coding
1619	chr2	110985943	110985943	+	Intergenic	-35699	NM_001128103	228432	Mm.483325	NM_001081556	ENSMUSG00000074968	Ano3	AI838058|B230324K02Rik|Tmem16c	anoctamin 3	protein-coding
766	chr13	54266683	54266683	+	Intergenic	-35873	NR_155492	12890	Mm.268902	NM_009946	ENSMUSG00000025867	Cplx2	921-L|AI413745|AW492120|Gm34843	complexin 2	protein-coding
1425	chr19	21742298	21742298	+	Intergenic	-36042	NM_001033759	83921	Mm.329776	NM_031997	ENSMUSG00000024754	Cemip2	Tmem2	cell migration inducing hyaluronidase 2	protein-coding
680	chr12	99664217	99664217	+	Intergenic	-36243	NR_045288	73457	Mm.383439	NR_045288	ENSMUSG00000100211	1700064M15Rik	-	RIKEN cDNA 1700064M15 gene	ncRNA
1489	chr2	18635299	18635299	+	Intergenic	-37136	NM_147778	12238	Mm.249586	NM_147778	ENSMUSG00000051154	Commd3	AW550818|Bup|D2Ertd542e	COMM domain containing 3	protein-coding
2740	chr8	69127091	69127091	+	Intergenic	-37869	NM_153054	110877	Mm.19301	NM_153054	ENSMUSG00000036330	Slc18a1	4832416I10Rik|Vat1|Vmat1	solute carrier family 18 (vesicular monoamine), member 1	protein-coding
1885	chr4	3617860	3617860	+	Intergenic	-38646	NR_040643	70143	Mm.417835	NR_040643	ENSMUSG00000085394	2210414B05Rik	-	RIKEN cDNA 2210414B05 gene	ncRNA
87	chr1	86487486	86487486	+	Intergenic	-39071	NM_001360831	19231	Mm.19187	NM_008972	ENSMUSG00000026238	Ptma	Thym	prothymosin alpha	protein-coding
2708	chr8	34680076	34680076	+	Intergenic	-39760	NR_040706	330734	Mm.149998	NR_040706	ENSMUSG00000109819	B930018H19Rik	B930018H19	RIKEN cDNA B930018H19 gene	ncRNA
750	chr13	44398799	44398799	+	Intergenic	-40928	NR_045489	69491	Mm.392410	NR_045489	ENSMUSG00000098144	1700029N11Rik	-	RIKEN cDNA 1700029N11 gene	ncRNA
1279	chr18	6282459	6282459	+	Intergenic	-40935	NM_008448	16573	Mm.223744	NM_008448	ENSMUSG00000006740	Kif5b	AL022807|Khc|Khcs|Kns1|Ukhc	kinesin family member 5B	protein-coding
210	chr1	194578439	194578439	+	Intergenic	-41390	NM_008882	18845	Mm.2251	NM_008882	ENSMUSG00000026640	Plxna2	2810428A13Rik|AA589422|AW457381|OCT|PlexA2|Plxn2|mKIAA0463	plexin A2	protein-coding
2969	chr9	86973784	86973784	+	Intergenic	-41753	NM_001037907	382089	Mm.92244	NM_001037907	ENSMUSG00000047897	Ripply2	C030002E08Rik|Gm1122	ripply transcriptional repressor 2	protein-coding
1976	chr4	85163540	85163540	+	Intergenic	-41916	NM_019535	20404	Mm.143603	NM_019535	ENSMUSG00000028488	Sh3gl2	9530001L19Rik|AI120490|AW555077|B930049H17Rik|EEN-B1|SH3PA|Sh3d2a	SH3-domain GRB2-like 2	protein-coding
2399	chr6	86585463	86585463	+	Intergenic	-42711	NM_026414	67855	Mm.183043	NM_026414	ENSMUSG00000033508	Asprv1	2300003P22Rik|AA986851|SASP|SASPase|Taps	aspartic peptidase, retroviral-like 1	protein-coding
2253	chr5	124960656	124960656	+	Intergenic	-42792	NM_028443	73121	Mm.296138	NM_028443	ENSMUSG00000037962	Rflna	3110032G18Rik|Fam101a|cfm|cfm2	refilin A	protein-coding
2212	chr5	106277398	106277398	+	Intergenic	-43942	NR_136913	102635633	Mm.383511	NR_136913	ENSMUSG00000105508	Gm32921	-	predicted gene, 32921	ncRNA
2275	chr5	134054614	134054614	+	Intergenic	-45134	NM_030719	80909	Mm.45218	NM_030719	ENSMUSG00000015944	Castor2	7530428J21Rik|AW742413|Gats|Gatsl1|Gatsl2	cytosolic arginine sensor for mTORC1 subunit 2	protein-coding
1703	chr2	160413821	160413821	+	Intergenic	-46756	NM_010658	16658	Mm.330745	NM_010658	ENSMUSG00000074622	Mafb	Kreisler|Krml|Krml1|kr	v-maf musculoaponeurotic fibrosarcoma oncogene family, protein B (avian)	protein-coding
621	chr12	71431263	71431263	+	Intergenic	-47055	NR_136902	67348	Mm.54261	NR_136902	ENSMUSG00000100668	1700083H02Rik	100041190|Gm3190	RIKEN cDNA 1700083H02 gene	ncRNA
2318	chr6	28974763	28974763	+	Intergenic	-47856	NR_029567	387237		NR_029567	ENSMUSG00000065469	Mir129-1	Mirn129-1|Mirn129b|miR-129b|mir-129-1	microRNA 129-1	ncRNA
1722	chr2	180824934	180824934	+	Intergenic	-48034	NM_080641	140489	Mm.134062	NM_080641	ENSMUSG00000045493	Bhlhe23	A930001L02Rik|BETA4|Beta3b|Bhlhb4	basic helix-loop-helix family, member e23	protein-coding
1086	chr16	22705288	22705288	+	Intergenic	-48057	NM_138650	110197	Mm.194986	NM_138650	ENSMUSG00000022861	Dgkg	2900055E17Rik|90kDa|AI854428|Dagk3|E430001K23Rik|mKIAA4131	diacylglycerol kinase, gamma	protein-coding
1487	chr2	14340195	14340195	+	Intergenic	-48203	NM_001012305	277468	Mm.44662	NM_001012305	ENSMUSG00000036949	Slc39a12	AW046938|Gm731	solute carrier family 39 (zinc transporter), member 12	protein-coding
1077	chr16	13207303	13207303	+	Intergenic	-49178	NM_001122667	239719	Mm.270643	NM_153588	ENSMUSG00000009569	Mrtfb	Gt4-1|MRTF-B|Mkl2|mKIAA1243	myocardin related transcription factor B	protein-coding
2154	chr5	44151892	44151892	+	Intergenic	-50156	NM_001163577	19126	Mm.6250	NM_008935	ENSMUSG00000029086	Prom1	4932416E19Rik|AC133|CD133|Prom|Prom-1|Proml1	prominin 1	protein-coding
2455	chr6	126586072	126586072	+	Intergenic	-50517	NM_145983	16493	Mm.222831	NM_145983	ENSMUSG00000045534	Kcna5	Kv1.5	potassium voltage-gated channel, shaker-related subfamily, member 5	protein-coding
2713	chr8	35933609	35933609	+	Intergenic	-50652	NR_046181	330737	Mm.381743	NR_046181	ENSMUSG00000109761	5430403N17Rik	5430403N17	RIKEN cDNA 5430403N17 gene	ncRNA
512	chr11	94160636	94160636	+	Intergenic	-50818	NM_009427	22057	Mm.259673	NM_009427	ENSMUSG00000037573	Tob1	Tob|Trob	transducer of ErbB-2.1	protein-coding
273	chr10	61835542	61835542	+	Intergenic	-51678	NM_207000	404634	Mm.272870	NM_207000	ENSMUSG00000020086	H2afy2	macroH2A2	H2A histone family, member Y2	protein-coding
1437	chr19	24622252	24622252	+	Intergenic	-51756	NM_183160	226040	Mm.391170	NM_183160	ENSMUSG00000048572	Tmem252	E030010A14Rik	transmembrane protein 252	protein-coding
1271	chr17	88388585	88388585	+	Intergenic	-52119	NM_001355742	14236	Mm.112824	NM_180974	ENSMUSG00000034998	Foxn2	3230402J05Rik|6030465J18Rik|Fkh19|Foxn1|HTLF	forkhead box N2	protein-coding
2560	chr7	63991819	63991819	+	Intergenic	-52904	NM_021366	50794	Mm.240473	NM_021366	ENSMUSG00000052040	Klf13	0610043C13Rik|9430029L20Rik|Bteb3|FKLF-2|FKLF2|NSLP1|RFLAT-1|RFLAT1	Kruppel-like factor 13	protein-coding
2652	chr7	130319928	130319928	+	Intergenic	-53120	NM_001347638	14183	Mm.16340	NM_010207	ENSMUSG00000030849	Fgfr2	AU043015|AW556123|Bek|Fgfr-2|Fgfr-7|Fgfr7|KGFR|KGFRTr|svs	fibroblast growth factor receptor 2	protein-coding
2206	chr5	102123523	102123523	+	Intergenic	-53602	NM_172882	72145	Mm.332522	NM_172882	ENSMUSG00000043940	Wdfy3	2610509D04Rik|ALFY|AW319683|B930017C24|BWF1|Bchs|D5Ertd66e|Ggtb3|ZFYVE25|mKIAA0993	WD repeat and FYVE domain containing 3	protein-coding
916	chr14	76610765	76610765	+	Intergenic	-53849	NR_027699	72661	Mm.320384	NM_001160326	ENSMUSG00000052584	Serp2	2810032E02Rik	stress-associated endoplasmic reticulum protein family member 2	protein-coding
2624	chr7	113711168	113711168	+	Intergenic	-54830	NM_145584	233744	Mm.334160	NM_145584	ENSMUSG00000038156	Spon1	AI666765|AW455831|BC020531|D330035F22Rik|FSP	spondin 1, (f-spondin) extracellular matrix protein	protein-coding
1916	chr4	26402385	26402385	+	Intergenic	-55733	NM_172865	242362	Mm.245602	NM_172865	ENSMUSG00000040520	Manea	4932703L02Rik	mannosidase, endo-alpha	protein-coding
219	chr10	7268615	7268615	+	Intergenic	-56378	NM_172546	215748	Mm.37984	NM_172546	ENSMUSG00000015202	Cnksr3	6820402C05|BC024086|Magi1	Cnksr family member 3	protein-coding
1168	chr17	13703848	13703848	+	Intergenic	-56693	NM_010806	17356	Mm.59167	NM_010806	ENSMUSG00000068036	Afdn	5033403D15Rik|AF6|Af-6|Afadin|Gm314|I-afadin|Mllt4|S-afadin	afadin, adherens junction formation factor	protein-coding
752	chr13	44673833	44673833	+	Intergenic	-56941	NM_001205044	16468	Mm.25059	NM_021878	ENSMUSG00000038518	Jarid2	Jmj|jumonji	jumonji, AT rich interactive domain 2	protein-coding
969	chr15	36340171	36340171	+	Intergenic	-57024	NM_001357631	30945	Mm.5181	NM_013923	ENSMUSG00000022280	Rnf19a	AA032313|Dorfin|Rnf19|UIP117|Ubce7ip2|XYbp	ring finger protein 19A	protein-coding
996	chr15	66344142	66344142	+	Intergenic	-57513	NM_152923	110862	Mm.255585	NM_152923	ENSMUSG00000056258	Kcnq3	-	potassium voltage-gated channel, subfamily Q, member 3	protein-coding
998	chr15	67028427	67028427	+	Intergenic	-58786	NM_008681	17988	Mm.30837	NM_008681	ENSMUSG00000005125	Ndrg1	CAP43|CMT4D|DRG1|HMSNL|NMSL|Ndr1|Ndrl|PROXY1|RTP|TDD5	N-myc downstream regulated gene 1	protein-coding
1507	chr2	28387662	28387662	+	Intergenic	-59184	NM_001005420	241289	Mm.330095	NM_001005420	ENSMUSG00000035829	Ppp1r26	Gm347|Kiaa0649|mKIAA0649	protein phosphatase 1, regulatory subunit 26	protein-coding
94	chr1	88953047	88953047	+	Intergenic	-63066	NR_040471	73475	Mm.491040	NR_040471	ENSMUSG00000099378	1700067G17Rik	-	RIKEN cDNA 1700067G17 gene	ncRNA
2558	chr7	63852001	63852001	+	Intergenic	-64856	NM_001256311	381994	Mm.425466	NM_001256311	ENSMUSG00000095061	E030018B13Rik	Gm1697	RIKEN cDNA E030018B13 gene	protein-coding
2326	chr6	36322547	36322547	+	Intergenic	-65537	NM_203491	243764	Mm.448632	NM_203491	ENSMUSG00000045613	Chrm2	AChR-M2|Chrm-2|M2	cholinergic receptor, muscarinic 2, cardiac	protein-coding
2313	chr6	24233793	24233793	+	Intergenic	-65701	NM_019481	55961	Mm.19299	NM_019481	ENSMUSG00000029700	Slc13a1	AI314066|AI987826|NaSi-1|Nas1	solute carrier family 13 (sodium/sulfate symporters), member 1	protein-coding
2784	chr8	103537071	103537071	+	Intergenic	-66728	NR_045730	71058	Mm.67707	NR_045730	ENSMUSG00000110336	4933400L20Rik	-	RIKEN cDNA 4933400L20 gene	ncRNA
1284	chr18	10258432	10258432	+	Intergenic	-66747	NM_001083628	381157	Mm.261535	NM_001083628	ENSMUSG00000042942	Greb1l	mKIAA4095	growth regulation by estrogen in breast cancer-like	protein-coding
760	chr13	46350220	46350220	+	Intergenic	-68080	NM_001081425	666794	Mm.38269	NM_001081425	ENSMUSG00000038132	Rbm24	6330546B05Rik|AI606861	RNA binding motif protein 24	protein-coding
1793	chr3	85398607	85398607	+	Intergenic	-68770	NR_130326	100316670		NR_130326	ENSMUSG00000080424	Mir466k	Mirn466k|mmu-mir-466k	microRNA 466k	ncRNA
959	chr15	22784515	22784515	+	Intergenic	-69531	NM_001165971	545091	Mm.475598	NM_001165971		Hnrnpa1l2-ps2	EG545091|Gm5803	heterogeneous nuclear ribonucleoprotein A1-like 2, pseudogene 2	protein-coding
2111	chr5	26564268	26564268	+	Intergenic	-70954	NR_029445	75942	Mm.50087	NR_029445	ENSMUSG00000029044	4930584F24Rik	1700001J09Rik|4930522C06Rik	RIKEN cDNA 4930584F24 gene	ncRNA
1876	chr3	151366384	151366384	+	Intergenic	-71498	NM_133222	170757	Mm.317261	NM_133222	ENSMUSG00000039167	Adgrl4	1110033N21Rik|ETL1|Eltd1|Etl	adhesion G protein-coupled receptor L4	protein-coding
711	chr13	16095329	16095329	+	Intergenic	-71906	NR_155430	100503142	Mm.359204	NR_155430		B230303A05Rik	B230303A05|EG328191	U1 small nuclear ribonucleoprotein 1C pseudogene	pseudo
691	chr12	107807759	107807759	+	Intergenic	-72271	NR_045973	74968	Mm.359821	NR_045973	ENSMUSG00000085641	4930465M20Rik	4930431H15Rik	RIKEN cDNA 4930465M20 gene	ncRNA
2070	chr4	148361140	148361140	+	Intergenic	-73175	NR_149755	242748	Mm.33873	NM_001083342	ENSMUSG00000041544	Disp3	G630052C06Rik|Ptchd2|RNDEu-2	dispatched RND transporter family member 3	protein-coding
1066	chr16	5811478	5811478	+	Intergenic	-73315	NM_001359730	268859	Mm.370334	NM_021477	ENSMUSG00000008658	Rbfox1	A2bp|A2bp1|Hrnbp1|fox-1	RNA binding protein, fox-1 homolog (C. elegans) 1	protein-coding
1393	chr18	83399610	83399610	+	Intergenic	-73726	NR_045361	70960	Mm.410834	NR_045361	ENSMUSG00000118333	4921531P14Rik	1700108N05Rik	RIKEN cDNA 4921531P14 gene	ncRNA
1116	chr16	44632834	44632834	+	Intergenic	-73964	NM_172506	117606	Mm.41561	NM_172506	ENSMUSG00000022687	Boc	4732455C11|mFLJ00376	biregional cell adhesion molecule-related/down-regulated by oncogenes (Cdon) binding protein	protein-coding
1087	chr16	24156804	24156804	+	Intergenic	-74114	NR_155457	108168278	Mm.417246	NR_155457		Gm46545	-	predicted gene, 46545	ncRNA
1269	chr17	87872591	87872591	+	Intergenic	-74597	NM_199251	210741	Mm.312046	NM_199251	ENSMUSG00000050138	Kcnk12	mntk1	potassium channel, subfamily K, member 12	protein-coding
1571	chr2	73986053	73986053	+	Intergenic	-74727	NM_175015	228033	Mm.2966	NM_175015	ENSMUSG00000018770	Atp5g3	6030447M23|Atp5mc3	ATP synthase, H+ transporting, mitochondrial F0 complex, subunit C3 (subunit 9)	protein-coding
937	chr14	120119291	120119291	+	Intergenic	-76856	NM_001001490	239283	Mm.138520	NM_001001490	ENSMUSG00000044819	Oxgr1	Cysltr3|Gm299|Gpr80|Gpr99|P2Y15	oxoglutarate (alpha-ketoglutarate) receptor 1	protein-coding
2241	chr5	121089866	121089866	+	Intergenic	-79774	NM_001302344	19894	Mm.181166	NM_011286	ENSMUSG00000029608	Rph3a	2900002P20Rik|AU022689|AW108370	rabphilin 3A	protein-coding
2640	chr7	124789012	124789012	+	Intergenic	-80077	NR_045907	73076	Mm.417827	NR_045907	ENSMUSG00000086254	3100003L05Rik	-	RIKEN cDNA 3100003L05 gene	ncRNA
952	chr15	8792318	8792318	+	Intergenic	-81511	NM_148938	20512	Mm.204834	NM_148938	ENSMUSG00000005360	Slc1a3	AI504299|B430115D02Rik|Eaat1|GLAST|GLAST-1|GLU-T|GluT-1|Gmt1|MGluT1	solute carrier family 1 (glial high affinity glutamate transporter), member 3	protein-coding
1157	chr16	95341544	95341544	+	Intergenic	-81842	NR_153766	102633941	Mm.384086	NR_153766		Gm31641	-	predicted gene, 31641	ncRNA
1006	chr15	73921668	73921668	+	Intergenic	-81997	NM_001368162	268816	Mm.440635	NM_001033365	ENSMUSG00000072487	Mroh5	Gm628	maestro heat-like repeat family member 5	protein-coding
2433	chr6	107444542	107444542	+	Intergenic	-85184	NM_008516	16979	Mm.428543	NM_008516	ENSMUSG00000034648	Lrrn1	2810047E21Rik|NLRR-1	leucine rich repeat protein 1, neuronal	protein-coding
1826	chr3	101690442	101690442	+	Intergenic	-85735	NM_144900	11928	Mm.193670	NM_144900	ENSMUSG00000033161	Atp1a1	Atpa-1|BC010319	ATPase, Na+/K+ transporting, alpha 1 polypeptide	protein-coding
84	chr1	83495204	83495204	+	Intergenic	-87004	NM_172430	77629	Mm.154303	NM_172430	ENSMUSG00000026163	Sphkap	4930544G21Rik|A930009L15Rik|AI852220|SKIP|mKIAA1678	SPHK1 interactor, AKAP domain containing	protein-coding
1226	chr17	49201635	49201635	+	Intergenic	-88102	NR_038144	69311	Mm.46140	NR_038141	ENSMUSG00000101012	1700008K24Rik	-	RIKEN cDNA 1700008K24 gene	ncRNA
844	chr14	25370476	25370476	+	Intergenic	-88709	NM_001310666	328365	Mm.227484	NM_183208	ENSMUSG00000007817	Zmiz1	BC065120|E330020C23|Gm10397|I920194n01|Rai17|Zimp10	zinc finger, MIZ-type containing 1	protein-coding
748	chr13	44306498	44306498	+	Intergenic	-90011	NR_045088	100503592	Mm.184925	NR_045088	ENSMUSG00000113186	A330076C08Rik	-	RIKEN cDNA A330076C08 gene	ncRNA
1148	chr16	87263721	87263721	+	Intergenic	-90464	NM_001159331	67768	Mm.296532	NM_026366	ENSMUSG00000044442	N6amt1	5830445C04Rik|Hemk2|Pred28	N-6 adenine-specific DNA methyltransferase 1 (putative)	protein-coding
1549	chr2	57907167	57907167	+	Intergenic	-90988	NM_172855	241391	Mm.484118	NM_172855	ENSMUSG00000026828	Galnt5	4832424J23	polypeptide N-acetylgalactosaminyltransferase 5	protein-coding
2460	chr6	135559632	135559632	+	Intergenic	-99281	NR_126088	75024	Mm.399147	NR_126088	ENSMUSG00000107396	4930425L21Rik	4930473P14Rik	RIKEN cDNA 4930425L21 gene	ncRNA
2601	chr7	92460750	92460750	+	Intergenic	-100399	NM_025515	66365	Mm.21173	NM_025515	ENSMUSG00000030613	Ccdc90b	2310015N07Rik|C86558	coiled-coil domain containing 90B	protein-coding
259	chr10	42119043	42119043	+	Intergenic	-100661	NM_001034858	213402	Mm.211320	NM_001034858	ENSMUSG00000071324	Armc2	2610018I05Rik	armadillo repeat containing 2	protein-coding
2156	chr5	46033134	46033134	+	Intergenic	-100725	NR_110478	78106	Mm.243807	NR_110478	ENSMUSG00000106602	4930405L22Rik	-	RIKEN cDNA 4930405L22 gene	ncRNA
992	chr15	57578993	57578993	+	Intergenic	-101368	NM_172378	210463	Mm.26555	NM_172378	ENSMUSG00000022366	Slc22a22	oat-pg	solute carrier family 22 (organic cation transporter), member 22	protein-coding
582	chr12	26936864	26936864	+	Intergenic	-102313	NR_146399	74668	Mm.375018	NR_146399	ENSMUSG00000113218	4933409F18Rik	4930435E18Rik	RIKEN cDNA 4933409F18 gene	ncRNA
119	chr1	124148741	124148741	+	Intergenic	-103182	NM_199021	269109	Mm.417716	NM_199021	ENSMUSG00000036815	Dpp10	6430601K09Rik|DPP X|Dprp3	dipeptidylpeptidase 10	protein-coding
854	chr14	37238800	37238800	+	Intergenic	-103478	NM_078478	66092	Mm.182912	NM_078478	ENSMUSG00000041028	Ghitm	1010001P14Rik|C77840|MICS1|PTD010|Tmbim5	growth hormone inducible transmembrane protein	protein-coding
54	chr1	64226358	64226358	+	Intergenic	-104969	NM_033563	93691	Mm.29466	NM_033563	ENSMUSG00000025959	Klf7	9830124P08Rik	Kruppel-like factor 7 (ubiquitous)	protein-coding
46	chr1	59376886	59376886	+	Intergenic	-105261	NM_008057	14369	Mm.297906	NM_008057	ENSMUSG00000041075	Fzd7	Fz7	frizzled class receptor 7	protein-coding
1928	chr4	39344591	39344591	+	Intergenic	-105702	NM_001081095	75471	Mm.23522	NM_001081095	ENSMUSG00000028287	1700009N14Rik	AI429145	RIKEN cDNA 1700009N14 gene	protein-coding
2823	chr8	120382656	120382656	+	Intergenic	-106210	NM_198671	382034	Mm.334856	NM_198671	ENSMUSG00000031822	Gse1	2210013I18Rik|mKIAA0182	genetic suppressor element 1, coiled-coil protein	protein-coding
904	chr14	68763103	68763103	+	Intergenic	-107261	NR_102399	13522	Mm.117450	NM_010082	ENSMUSG00000014725	Adam28	C130072N01Rik|D430033C21Rik|Dtgn1|MDC-L|MDCL|TECADAM|eMDCII	a disintegrin and metallopeptidase domain 28	protein-coding
103	chr1	105463990	105463990	+	Intergenic	-107280	NM_001160368	320311	Mm.389162	NM_178779	ENSMUSG00000047496	Rnf152	A930029B02Rik	ring finger protein 152	protein-coding
2193	chr5	89991716	89991716	+	Intergenic	-108382	NM_001081401	330119	Mm.133062	NM_177872	ENSMUSG00000043635	Adamts3	1100001H14Rik|6330442E02Rik	a disintegrin-like and metallopeptidase (reprolysin type) with thrombospondin type 1 motif, 3	protein-coding
28	chr1	35959974	35959974	+	Intergenic	-108426	NM_015818	50785	Mm.213566	NM_015818	ENSMUSG00000045216	Hs6st1	6Ost1	heparan sulfate 6-O-sulfotransferase 1	protein-coding
1564	chr2	67565528	67565528	+	Intergenic	-109929	NR_106083	102465706		NR_106083	ENSMUSG00000098299	Mir7224	Gm27971|mmu-mir-7224	microRNA 7224	ncRNA
172	chr1	166793891	166793891	+	Intergenic	-112046	NM_172844	240894	Mm.246610	NM_172844	ENSMUSG00000026560	Fmo9	4831428F09Rik	flavin containing monooxygenase 9	protein-coding
994	chr15	59194758	59194758	+	Intergenic	-112190	NR_045613	100416830	Mm.490788	NR_045613	ENSMUSG00000098528	Zfp572	4930472F24Rik	zinc finger protein 572	pseudo
1747	chr3	41195540	41195540	+	Intergenic	-112494	NM_027558	70804	Mm.40321	NM_027558	ENSMUSG00000049940	Pgrmc2	4631434O19Rik|5730409G06Rik|DG6|PMBP	progesterone receptor membrane component 2	protein-coding
76	chr1	80964077	80964077	+	Intergenic	-112873	NM_001356399	241134	Mm.313904	NM_172849	ENSMUSG00000054976	Nyap2	9430031J16Rik|Jr6|Kiaa1486	neuronal tyrosine-phophorylated phosphoinositide 3-kinase adaptor 2	protein-coding
2256	chr5	126917032	126917032	+	Intergenic	-113757	NR_040685	71247	Mm.399586	NR_040685	ENSMUSG00000105490	4933438B17Rik	-	RIKEN cDNA 4933438B17 gene	ncRNA
1002	chr15	72150810	72150810	+	Intergenic	-116583	NM_027174	69700	Mm.322500	NM_027174	ENSMUSG00000079022	Col22a1	2310067L16Rik|C80743	collagen, type XXII, alpha 1	protein-coding
352	chr10	109129968	109129968	+	Intergenic	-118993	NM_001252342	20979	Mm.289702	NM_009306	ENSMUSG00000035864	Syt1	AW124717|G630098F17Rik|SytI	synaptotagmin I	protein-coding
728	chr13	34469738	34469738	+	Intergenic	-124556	NM_001033167	73102	Mm.23932	NM_001033167	ENSMUSG00000038267	Slc22a23	3110004L20Rik	solute carrier family 22, member 23	protein-coding
1970	chr4	81937560	81937560	+	Intergenic	-127820	NR_040659	545641	Mm.216028	NR_040659	ENSMUSG00000085022	Gm5860	EG545641	predicted gene 5860	ncRNA
157	chr1	154861541	154861541	+	Intergenic	-135621	NM_009782	12290	Mm.267517	NM_009782	ENSMUSG00000004110	Cacna1e	A430040I15|BII|Cach6|Cacnl1a6|Cav2.3|Cchra1|alpha1E	calcium channel, voltage-dependent, R type, alpha 1E subunit	protein-coding
1981	chr4	87368260	87368260	+	Intergenic	-137720	NM_172426	76376	Mm.490487	NM_172426	ENSMUSG00000037996	Slc24a2	2810021B17Rik|6330417K15Rik|AI847460|Nckx2	solute carrier family 24 (sodium/potassium/calcium exchanger), member 2	protein-coding
1740	chr3	21936115	21936115	+	Intergenic	-140537	NM_030732	81004	Mm.202966	NM_030732	ENSMUSG00000027630	Tbl1xr1	8030499H02Rik|A630076E03Rik|AW539987|C21|C230089I12Rik|DC42|Ira1|TBLR1	transducin (beta)-like 1X-linked receptor 1	protein-coding
2651	chr7	129113587	129113587	+	Intergenic	-143507	NM_001080963	381925	Mm.39184	NM_001080963	ENSMUSG00000070366	Plpp4	C030048B12Rik|Gm1090|Ppapdc1a	phospholipid phosphatase 4	protein-coding
2886	chr9	30283348	30283348	+	Intergenic	-143981	NM_028874	102607	Mm.35084	NM_028874	ENSMUSG00000031993	Snx19	3526401K03Rik|AI195321|AI848208|mKIAA0254	sorting nexin 19	protein-coding
1354	chr18	58411226	58411226	+	Intergenic	-145014	NM_001081072	225579	Mm.258517	NM_001081072	ENSMUSG00000024600	Slc27a6	4732438L20Rik|FACVL2|FATP6|VLCS-H1	solute carrier family 27 (fatty acid transporter), member 6	protein-coding
1958	chr4	66550921	66550921	+	Intergenic	-146438	NM_207109	56079	Mm.445312	NM_019514	ENSMUSG00000028373	Astn2	1d8|Astnl|bM452J22.1	astrotactin 2	protein-coding
1238	chr17	63716284	63716284	+	Intergenic	-147697	NM_001037997	14158	Mm.23039	NM_008000	ENSMUSG00000000127	Fer	AV082135|C330004K01Rik|Fert|Fert2	fer (fms/fps related) protein kinase	protein-coding
1154	chr16	92975287	92975287	+	Intergenic	-149213	NM_001111022	12394	Mm.4081	NM_009821	ENSMUSG00000022952	Runx1	AML1|CBF-alpha-2|Cbfa2|Pebp2a2|Pebpa2b	runt related transcription factor 1	protein-coding
1438	chr19	27066979	27066979	+	Intergenic	-149505	NM_001347441	22359	Mm.4141	NM_013703	ENSMUSG00000024924	Vldlr	AA408956|AI451093|AW047288	very low density lipoprotein receptor	protein-coding
1714	chr2	169482263	169482263	+	Intergenic	-150246	NM_001363023	228911	Mm.315789	NM_080455	ENSMUSG00000047907	Tshz2	2900073F20Rik|B830045G17|Mtsh2|Sdccag33l|Tsh2|Zfp218|mKIAA4248|teashirt2	teashirt zinc finger family member 2	protein-coding
2783	chr8	98861284	98861284	+	Intergenic	-150603	NR_110579	100873092	Mm.414599	NR_110579	ENSMUSG00000089819	Gm15679	-	predicted gene 15679	ncRNA
732	chr13	37671664	37671664	+	Intergenic	-154374	NM_026830	68750	Mm.491109	NM_026830	ENSMUSG00000039087	Rreb1	1110037N09Rik|AA414966|B930013M22Rik	ras responsive element binding protein 1	protein-coding
995	chr15	65630678	65630678	+	Intergenic	-156342	NM_133766	76740	Mm.260647	NM_133766	ENSMUSG00000015002	Efr3a	A130089M23Rik|BB071175|C76891|C920006C10Rik|D030063F01Rik|mKIAA0143	EFR3 homolog A	protein-coding
118	chr1	122048553	122048553	+	Intergenic	-156592	NR_151524	102638832	Mm.112794	NR_151524	ENSMUSG00000099960	Gm28590	-	predicted gene 28590	ncRNA
116	chr1	120921803	120921803	+	Intergenic	-165602	NR_110450	98452	Mm.131017	NR_038008	ENSMUSG00000097881	Celrr	AI848258|B230209K01Rik|Celr|Gm818	cerebellum expressed regulatory RNA	ncRNA
2977	chr9	92016661	92016661	+	Intergenic	-176432	NM_001195693	100504689		NM_001195693	ENSMUSG00000095654	Plscr5	331000	phospholipid scramblase family, member 5	protein-coding
1862	chr3	137109975	137109975	+	Intergenic	-179642	NR_163863
2428	chr6	104313169	104313169	+	Intergenic	-179875	NM_017383	53870	Mm.321671	NM_017383	ENSMUSG00000030092	Cntn6	NB-3	contactin 6	protein-coding
1661	chr2	139311537	139311537	+	Intergenic	-182376	NM_001356507	228677	Mm.100450	NM_175467	ENSMUSG00000039092	Sptlc3	C130053K05Rik	serine palmitoyltransferase, long chain base subunit 3	protein-coding
335	chr10	96847589	96847589	+	Intergenic	-188179	NR_045358	75301	Mm.108650	NR_045358	ENSMUSG00000111924	4930556N09Rik	-	RIKEN cDNA 4930556N09 gene	ncRNA
1967	chr4	75467254	75467254	+	Intergenic	-188962	NM_025849	66928	Mm.24332	NM_025849	ENSMUSG00000028398	Dmac1	1700027K24Rik|3110001D03Rik|Tmem261	distal membrane arm assembly complex 1	protein-coding
341	chr10	98541243	98541243	+	Intergenic	-189376	NR_045179	667438	Mm.414522	NR_045179	ENSMUSG00000112896	Gm8633	EG667438	predicted gene 8633	ncRNA
2186	chr5	82989268	82989268	+	Intergenic	-190203	NR_035415	100316803		NR_035415	ENSMUSG00000080586	Mir1187	Mirn1187|mir-1187|mmu-mir-1187	microRNA 1187	ncRNA
56	chr1	64341831	64341831	+	Intergenic	-190973	NM_133828	12912	Mm.422634	NM_009952	ENSMUSG00000025958	Creb1	2310001E10Rik|3526402H21Rik|AV083133|Creb|Creb-1	cAMP responsive element binding protein 1	protein-coding
1614	chr2	106195322	106195322	+	Intergenic	-191773	NM_026992	99349	Mm.25661	NM_026992	ENSMUSG00000027166	Dnajc24	1700030A21Rik|2610027M02Rik|AV066965|AW240712|Dph4|MmDjC7|Zcsl3	DnaJ heat shock protein family (Hsp40) member C24	protein-coding
2041	chr4	131205996	131205996	+	Intergenic	-195522	NR_130167	77835	Mm.348412	NR_130167	ENSMUSG00000086262	A930031H19Rik	A930004I12Rik	RIKEN cDNA A930031H19 gene	ncRNA
2816	chr8	115904054	115904054	+	Intergenic	-197160	NM_001025577	17132	Mm.275549	NM_001025577	ENSMUSG00000055435	Maf	2810401A20Rik|A230108G15Rik|AW047063|c-maf	avian musculoaponeurotic fibrosarcoma oncogene homolog	protein-coding
981	chr15	42068393	42068393	+	Intergenic	-198673	NM_175456	223513	Mm.148913	NM_175456	ENSMUSG00000042895	Abra	C130068O12Rik|STARS	actin-binding Rho activating protein	protein-coding
1380	chr18	73369735	73369735	+	Intergenic	-202970	NM_001039214	240396	Mm.24131	NM_001039214	ENSMUSG00000037253	Mex3c	A130001D14Rik|BC035207|BM-013|Rkhd2	mex3 RNA binding family member C	protein-coding
1734	chr3	18683545	18683545	+	Intergenic	-203068	NR_040544	73959	Mm.60616	NR_040544	ENSMUSG00000102699	4930433B08Rik	-	RIKEN cDNA 4930433B08 gene	ncRNA
1653	chr2	138047979	138047979	+	Intergenic	-208605	NM_001025431	228662	Mm.153405	NM_145534	ENSMUSG00000062098	Btbd3	mKIAA0952	BTB (POZ) domain containing 3	protein-coding
1978	chr4	85837567	85837567	+	Intergenic	-216348	NM_029967	77739	Mm.331690	NM_029967	ENSMUSG00000066113	Adamtsl1	5930437A14Rik|6720426B09Rik|ADAMTSL-1	ADAMTS-like 1	protein-coding
3032	chrX	67061398	67061398	+	Intergenic	-222273	NR_030149	723888		NR_030149	ENSMUSG00000070071	Mir465	Mirn465|mir-465a|mmu-mir-465	microRNA 465	ncRNA
1481	chr2	7620165	7620165	+	Intergenic	-223967	NM_001110231	14007	Mm.398543	NM_010160	ENSMUSG00000002107	Celf2	B230218O03|B230345P09Rik|C88023|CELF-2|CUG-BP2|Cugbp2|D230046B21Rik|Etr-3|Napor|Napor-2|mETR-3	CUGBP, Elav-like family member 2	protein-coding
2912	chr9	47300834	47300834	+	Intergenic	-229336	NM_001310841	54725	Mm.234832	NM_018770	ENSMUSG00000032076	Cadm1	2900073G06Rik|3100001I08Rik|AI987920|Bl2|Igsf4|Igsf4a|Necl2|RA175|RA175A|RA175B|RA175C|RA175N|ST17|SgIGSF|SynCam|Tslc1	cell adhesion molecule 1	protein-coding
1657	chr2	138589250	138589250	+	Intergenic	-230679	NR_035477	100316816		NR_035477	ENSMUSG00000088983	Mir1952	mmu-mir-1952	microRNA 1952	ncRNA
431	chr11	42916558	42916558	+	Intergenic	-233319	NM_176999	319767	Mm.252339	NM_176999	ENSMUSG00000055415	Atp10b	5930426O13Rik|9030605H24Rik	ATPase, class V, type 10B	protein-coding
1968	chr4	81726867	81726867	+	Intergenic	-239854	NR_030570	100124446		NR_030570	ENSMUSG00000077941	Mir466h	Mirn466h	microRNA 466h	ncRNA
644	chr12	83180768	83180768	+	Intergenic	-241613	NR_046045	74283	Mm.398247	NR_046045	ENSMUSG00000100890	1700085C21Rik	-	RIKEN cDNA 1700085C21 gene	ncRNA
2421	chr6	99969097	99969097	+	Intergenic	-242705	NM_001037539	50501	Mm.87365	NM_015768	ENSMUSG00000030069	Prok2	Bv8|PK2|Prok1	prokineticin 2	protein-coding
414	chr11	24980265	24980265	+	Intergenic	-249543	NR_033491	100038617	Mm.387376	NR_033491	ENSMUSG00000073103	Gm10466	-	predicted gene 10466	ncRNA
1348	chr18	55248303	55248303	+	Intergenic	-255712	NM_001360787	269023	Mm.192984	NM_175751	ENSMUSG00000052713	Zfp608	4932417D18Rik|D430007A19Rik|Znf608	zinc finger protein 608	protein-coding
1894	chr4	9013082	9013082	+	Intergenic	-256211	NM_001355183	74438	Mm.473368	NM_028940	ENSMUSG00000041216	Clvs1	4933402J24Rik|Clvl1|Rlbp1l1	clavesin 1	protein-coding
1364	chr18	63997392	63997392	+	Intergenic	-256967	NM_009182	20451	Mm.252110	NM_009182	ENSMUSG00000056812	St8sia3	AI847333|ST8SiaIII|Siat8c	ST8 alpha-N-acetyl-neuraminide alpha-2,8-sialyltransferase 3	protein-coding
2724	chr8	44690828	44690828	+	Intergenic	-259380	NM_001081286	14107	Mm.27365	NM_001081286	ENSMUSG00000070047	Fat1	2310038E12Rik|AU023433|Fath|mFat1	FAT atypical cadherin 1	protein-coding
253	chr10	37907980	37907980	+	Intergenic	-267794	NR_131035	75877	Mm.402094	NR_131035	ENSMUSG00000111234	4930591E09Rik	-	RIKEN cDNA 4930591E09 gene	ncRNA
1548	chr2	55164284	55164284	+	Intergenic	-271686	NM_008426	16519	Mm.5127	NM_008426	ENSMUSG00000026824	Kcnj3	GIRK-1|GIRK1|Kcnf3|Kir3.1	potassium inwardly-rectifying channel, subfamily J, member 3	protein-coding
209	chr1	193785123	193785123	+	Intergenic	-277593	NR_029592	387201		NR_029592	ENSMUSG00000065533	Mir205	Mirn205|mir-205|mmu-mir-205	microRNA 205	ncRNA
1857	chr3	123974025	123974025	+	Intergenic	-283173	NR_121616	83398	Mm.443908	NM_031186	ENSMUSG00000027977	Ndst3	4921531K01Rik|4930511P15Rik|N-HSST 3|NDST-3	N-deacetylase/N-sulfotransferase (heparan glucosaminyl) 3	protein-coding
2569	chr7	72592282	72592282	+	Intergenic	-285687	NM_001024703	244049	Mm.217412	NM_001024703	ENSMUSG00000032776	Mctp2	Gm489	multiple C2 domains, transmembrane 2	protein-coding
323	chr10	91591506	91591506	+	Intergenic	-297323	NR_152729	102633867	Mm.351514	NR_152729	ENSMUSG00000111657	Gm31592	-	predicted gene, 31592	ncRNA
2849	chr9	9583235	9583235	+	Intergenic	-311196	NR_105745	102466147		NR_105745	ENSMUSG00000098408	Mir6237	Gm27411|mmu-mir-6237	microRNA 6237	ncRNA
1901	chr4	12489528	12489528	+	Intergenic	-317513	NM_026558	68099	Mm.25340	NM_026558	ENSMUSG00000028218	Fam92a	6720467C03Rik|Fam92a1	family with sequence similarity 92, member A	protein-coding
1424	chr19	19442500	19442500	+	Intergenic	-331304	NM_001043354	225998	Mm.234641	NM_146095	ENSMUSG00000036192	Rorb	Nr1f2|RZR-beta|RZRB|Rorbeta|hstp	RAR-related orphan receptor beta	protein-coding
435	chr11	45472329	45472329	+	Intergenic	-335754	NR_045876	100009664	Mm.415439	NR_045876		F630206G17Rik	-	RIKEN cDNA F630206G17 gene	ncRNA
433	chr11	45455186	45455186	+	Intergenic	-338258	NR_045100	100504255	Mm.123608	NR_045100	ENSMUSG00000084773	Gm12159	-	predicted gene 12159	ncRNA
1030	chr15	87200469	87200469	+	Intergenic	-343830	NM_001252310	106014	Mm.244319	NM_134096	ENSMUSG00000054863	Tafa5	Fam19a5|Tafa-5|Tara-5	TAFA chemokine like family member 5	protein-coding
264	chr10	50137969	50137969	+	Intergenic	-349203	NM_001111268	14806	Mm.185993	NM_010349	ENSMUSG00000056073	Grik2	AW124492|C130030K03Rik|GluK2|Glur-6|Glur6|Glurbeta2	glutamate receptor, ionotropic, kainate 2 (beta 2)	protein-coding
1948	chr4	64632392	64632392	+	Intergenic	-355789	NR_151546	102633436	Mm.411637	NR_151546		Gm11217	-	predicted gene 11217	ncRNA
708	chr13	11120578	11120579	+	Intergenic	-401474	NR_027813	664793	Mm.410565	NR_027813	ENSMUSG00000113593	Zp4-ps	EG664793|Zp4|Zpb	zona pellucida glycoprotein 4, pseudogene	pseudo
1748	chr3	49033215	49033215	+	Intergenic	-424115	NR_003617	66332	Mm.46124	NM_025493		1700018B24Rik	-	enhancer of rudimentary homolog pseudogene	pseudo
142	chr1	137542186	137542186	+	Intergenic	-424269	NR_029795	735252		NR_029795	ENSMUSG00000065565	Mir181a-1	Mirn181a-1|Mirn213|miR-213|mir-181a-1|mmu-mir-213	microRNA 181a-1	ncRNA
1742	chr3	25208519	25208519	+	Intergenic	-424513	NM_001326288	635702	Mm.448351	NM_001326288	ENSMUSG00000102758	Naaladl2	2810043G22Rik|EG635702|Gm1021	N-acetylated alpha-linked acidic dipeptidase-like 2	protein-coding
143	chr1	143200456	143200456	+	Intergenic	-440241	NM_020025	26878	Mm.285580	NM_020025	ENSMUSG00000033849	B3galt2	-	UDP-Gal:betaGlcNAc beta 1,3-galactosyltransferase, polypeptide 2	protein-coding
3043	chrX	158808870	158808870	+	Intergenic	-446912	NM_148945	110651	Mm.328476	NM_148945	ENSMUSG00000031309	Rps6ka3	MAPKAPK-1b|MPK-9|Rsk2|S6K-alpha3|p90RSK3|pp90RSK2	ribosomal protein S6 kinase polypeptide 3	protein-coding
2269	chr5	133010711	133010711	+	Intergenic	-467491	NM_001363480	319974	Mm.409595	NM_177047	ENSMUSG00000029673	Auts2	2700063G02Rik|A730011F23Rik|D830032G16Rik	autism susceptibility candidate 2	protein-coding
146	chr1	146027831	146027831	+	Intergenic	-467798	NM_001357571	215378	Mm.441817	NM_153539	ENSMUSG00000035131	Brinp3	B830045N13Rik|Fam5c	bone morphogenetic protein/retinoic acid inducible neural specific 3	protein-coding
2685	chr8	5601349	5601349	+	Intergenic	-496062	NM_011388	20494	Mm.3500	NM_011388	ENSMUSG00000023073	Slc10a2	9130221J18Rik|AI605518|ASBT|IBAT|ISBT	solute carrier family 10, member 2	protein-coding
1582	chr2	81549362	81549362	+	Intergenic	-504296	NM_175513	241514	Mm.119383	NM_175513	ENSMUSG00000070866	Zfp804a	C630007C17Rik|Znf804a	zinc finger protein 804A	protein-coding
2567	chr7	70874557	70874557	+	Intergenic	-507811	NM_183261	11819	Mm.158143	NM_009697	ENSMUSG00000030551	Nr2f2	2700033K02Rik|9430015G03Rik|ARP-1|Aporp1|COUP-TF2|COUP-TFII|COUPTFB|EAR3|SVP40|Tcfcoup2	nuclear receptor subfamily 2, group F, member 2	protein-coding
35	chr1	48733862	48733862	+	Intergenic	-510754	NR_151585	442837	Mm.337149	NM_001002792	ENSMUSG00000051616	C230029F24Rik	-	RIKEN cDNA C230029F24 gene	ncRNA
786	chr13	86644390	86644390	+	Intergenic	-597595	NM_007749	12867	Mm.378898	NM_007749	ENSMUSG00000017778	Cox7c	COXVIIc|Cox7c1	cytochrome c oxidase subunit 7C	protein-coding
2093	chr5	6367183	6367183	+	Intergenic	-617866	NM_027399	70358	Mm.85429	NM_027399	ENSMUSG00000015652	Steap1	2410007B19Rik|Prss24|Steap	six transmembrane epithelial antigen of the prostate 1	protein-coding
2343	chr6	44297616	44297616	+	Intergenic	-631338	NM_013861	29807	Mm.320979	NM_013861	ENSMUSG00000029735	Tpk1	-	thiamine pyrophosphokinase	protein-coding
1281	chr18	8554330	8554330	+	Intergenic	-658526	NM_008058	14370	Mm.184289	NM_008058	ENSMUSG00000036904	Fzd8	Fz8	frizzled class receptor 8	protein-coding
1537	chr2	47947832	47947832	+	Intergenic	-866277	NM_007396	11480	Mm.314338	NM_007396	ENSMUSG00000052155	Acvr2a	ActrIIa|Acvr2|TactrII	activin receptor IIA	protein-coding
788	chr13	87805644	87805644	+	Intergenic	-1015828	NM_010103	13612	Mm.125580	NM_010103	ENSMUSG00000034488	Edil3	Del-1|Del1|Sox2-cre|Sox2Cre|Tg(Sox2-cre)1Amc	EGF-like repeats and discoidin I-like domains 3	protein-coding
111	chr1	114330753	114330753	+	Intergenic	-1353984	NM_001077425	636808	Mm.101576	NM_001077425	ENSMUSG00000070695	Cntnap5a	Caspr5-1|EG636808	contactin associated protein-like 5A	protein-coding
2181	chr5	79538515	79538515	+	Intergenic	-1482056	NM_001347367	319387	Mm.273631	NM_198702	ENSMUSG00000037605	Adgrl3	5430402I23Rik|CIRL-3|D130075K09Rik|Gm1379|LEC3|Lphn3|mKIAA0768	adhesion G protein-coupled receptor L3	protein-coding
1040	chr15	89063826	89063826	+	intron (NM_001002005, intron 1 of 2)	4100	NM_001002005	406218	Mm.483059	NM_001002005	ENSMUSG00000058441	Panx2	-	pannexin 2	protein-coding
1754	chr3	52102295	52102295	+	intron (NM_001004176, intron 1 of 4)	2711	NM_001004176	433586	Mm.234972	NM_001004176	ENSMUSG00000061143	Maml3	AV234550|BC049812|Mam-2|mKIAA1816	mastermind like transcriptional coactivator 3	protein-coding
1752	chr3	51701617	51701617	+	intron (NM_001004176, intron 2 of 4)	40438	NM_174995	211666	Mm.24679	NM_174995	ENSMUSG00000074604	Mgst2	GST2|MGST-II	microsomal glutathione S-transferase 2	protein-coding
2552	chr7	46770958	46770958	+	intron (NM_001005248, intron 16 of 22)	19125	NM_011314	20209	Mm.200941	NM_011314	ENSMUSG00000057465	Saa2	AW111173|Saa-2|Saa1	serum amyloid A 2	protein-coding
2907	chr9	45085951	45085951	+	intron (NM_001005421, intron 3 of 10)	6768	NM_001005421	270152	Mm.190461	NM_001005421	ENSMUSG00000048534	Jaml	AMICA|Amica1|Crea7|Gm638	junction adhesion molecule like	protein-coding
737	chr13	43112466	43112466	+	intron (NM_001005740, intron 8 of 12)	-10373	NM_001005748	218194	Mm.160124	NM_198419	ENSMUSG00000054728	Phactr1	9630030F18Rik|Rpel1	phosphatase and actin regulator 1	protein-coding
1991	chr4	98619413	98619413	+	intron (NM_001005787, intron 4 of 15)	72779	NM_001005787	12695	Mm.90218	NM_007704	ENSMUSG00000061859	Patj	Cipp|Inadl	PATJ, crumbs cell polarity complex component	protein-coding
1992	chr4	98635265	98635265	+	intron (NM_001005787, intron 5 of 15)	65490	NR_151609	102638531		NR_151609		Gm35073	-	predicted gene, 35073	ncRNA
2717	chr8	41051145	41051145	+	intron (NM_001005863, intron 3 of 13)	3651	NM_001005864	102103	Mm.149438	NM_001005863	ENSMUSG00000045636	Mtus1	AI481402|ATBP135|Atip1|B430010I23Rik|B430305I03Rik|C85752|Cctsg1-440|MD44|MTSG1|mKIAA1288	mitochondrial tumor suppressor 1	protein-coding
2094	chr5	8095896	8095896	+	intron (NM_001007220, intron 26 of 28)	39354	NM_001080974	109552	Mm.96211	NM_025618	ENSMUSG00000003161	Sri	2210417O06Rik|2900070H08Rik|Sor	sorcin	protein-coding
1227	chr17	49528187	49528187	+	intron (NM_001008231, intron 1 of 25)	36150	NM_001008231	76441	Mm.211275	NM_001008231	ENSMUSG00000040260	Daam2	2310016D11Rik|AI843643|AW557870	dishevelled associated activator of morphogenesis 2	protein-coding
1679	chr2	153034024	153034024	+	intron (NM_001011732, intron 1 of 2)	2172	NM_001011732	228787	Mm.376111	NM_001011732	ENSMUSG00000042631	Xkr7	AY534253	X-linked Kx blood group related 7	protein-coding
1681	chr2	153049512	153049512	+	intron (NM_001011732, intron 1 of 2)	-16443	NM_145536	228788	Mm.299979	NM_145536	ENSMUSG00000027474	Ccm2l	-	cerebral cavernous malformation 2-like	protein-coding
1484	chr2	14048679	14048679	+	intron (NM_001012396, intron 1 of 5)	7356	NM_013935	30963	Mm.241205	NM_013935	ENSMUSG00000063275	Hacd1	Ptpla	3-hydroxyacyl-CoA dehydratase 1	protein-coding
11	chr1	22787825	22787825	+	intron (NM_001012624, intron 1 of 28)	18178	NM_053270	116837	Mm.60061	NM_053270	ENSMUSG00000041670	Rims1	C030033M19Rik|RIM1|RIM1a|RIM1alpha|Rab3ip1|Rim|Serg1	regulating synaptic membrane exocytosis 1	protein-coding
1182	chr17	27456589	27456589	+	intron (NM_001013385, intron 2 of 8)	39945	NM_001360192	268934	Mm.358940	NM_001013385	ENSMUSG00000063239	Grm4	Gprc1d|mGluR4	glutamate receptor, metabotropic 4	protein-coding
1662	chr2	142380726	142380726	+	intron (NM_001013802, intron 17 of 18)	520738	NM_001081133	16558	Mm.251934	NM_001081133	ENSMUSG00000038844	Kif16b	8430434E15Rik|AA623607|AI789011|C80253|C80902|mKIAA1590	kinesin family member 16B	protein-coding
1625	chr2	122366256	122366256	+	intron (NM_001013829, intron 1 of 5)	2662	NM_001013829	435684	Mm.458215	NM_001013829	ENSMUSG00000033256	Shf	-	Src homology 2 domain containing F	protein-coding
2909	chr9	45118721	45118721	+	intron (NM_001014761, intron 1 of 3)	845	NM_001014761	72821	Mm.229373	NM_001014761	ENSMUSG00000070304	Scn2b	2810451E09Rik|AI840361|Gm183	sodium channel, voltage-gated, type II, beta	protein-coding
591	chr12	35071551	35071551	+	intron (NM_001014973, intron 1 of 25)	24362	NM_001014973	217463	Mm.213991	NM_001014973	ENSMUSG00000020590	Snx13	Rgs-px1|mKIAA0713	sorting nexin 13	protein-coding
2138	chr5	34269631	34269631	+	intron (NM_001015039, intron 1 of 12)	18693	NM_001015039	231125	Mm.113388	NM_001015039	ENSMUSG00000037224	Zfyve28	9630058O20Rik|Gm146|mKIAA1643	zinc finger, FYVE domain containing 28	protein-coding
2470	chr6	145018512	145018512	+	intron (NM_001024468, intron 6 of 10)	30300	NM_001024468	12035	Mm.4606	NM_007532	ENSMUSG00000030268	Bcat1	BCATc|Eca39	branched chain aminotransferase 1, cytosolic	protein-coding
764	chr13	52512630	52512630	+	intron (NM_001024474, intron 1 of 1)	18206	NM_001024474	68203	Mm.29362	NM_001024474	ENSMUSG00000047842	Diras2	2900052J15Rik|AI414999	DIRAS family, GTP-binding RAS-like 2	protein-coding
151	chr1	150873430	150873430	+	intron (NM_001024720, intron 2 of 106)	120005	NM_001024720	545370	Mm.379425	NM_001024720	ENSMUSG00000066842	Hmcn1	EG545370|FIBL-6|Gm201	hemicentin 1	protein-coding
1859	chr3	126744590	126744590	+	intron (NM_001025438, intron 4 of 18)	147639	NM_023813	108058	Mm.255822	NM_023813	ENSMUSG00000053819	Camk2d	2810011D23Rik|8030469K03Rik|CaMK II|[d]-CaMKII	calcium/calmodulin-dependent protein kinase II, delta	protein-coding
1573	chr2	77109673	77109673	+	intron (NM_001025576, intron 5 of 23)	60962	NM_001025576	545428	Mm.26579	NM_001025576	ENSMUSG00000044033	Ccdc141	2610301F02Rik|CAMDI	coiled-coil domain containing 141	protein-coding
2913	chr9	47741891	47741891	+	intron (NM_001025600, intron 1 of 8)	76317	NR_046048	100038460	Mm.447649	NR_046048		Gm10677	-	predicted gene 10677	ncRNA
1815	chr3	95625396	95625396	+	intron (NM_001026212, intron 1 of 2)	416	NM_019561	56205	Mm.241365	NM_019561	ENSMUSG00000038619	Ensa	1700020C18Rik|2610007F17Rik|AI451924	endosulfine alpha	protein-coding
689	chr12	106020252	106020252	+	intron (NM_001029843, intron 1 of 13)	-5555	NM_001364365	22367	Mm.2981	NM_011705	ENSMUSG00000021115	Vrk1	51PK	vaccinia related kinase 1	protein-coding
2413	chr6	93820087	93820087	+	intron (NM_001029850, intron 2 of 23)	92876	NR_104594	14924	Mm.217216	NM_010367	ENSMUSG00000045095	Magi1	AIP3|BAP1|Baiap1|Gukmi1|MAGI1c|Magi-1|TNRC19|WWP3|mKIAA4129	membrane associated guanylate kinase, WW and PDZ domain containing 1	protein-coding
955	chr15	10376676	10376676	+	intron (NM_001031851, intron 3 of 13)	18097	NM_001031851	268782	Mm.482244	NM_001031851	ENSMUSG00000089678	Agxt2	AI303810|AI663818	alanine-glyoxylate aminotransferase 2	protein-coding
986	chr15	44717349	44717349	+	intron (NM_001032727, intron 2 of 5)	-10861	NM_001285844	319613	Mm.207715	NM_176998	ENSMUSG00000022340	Sybu	Golsyn	syntabulin (syntaxin-interacting)	protein-coding
269	chr10	59517363	59517363	+	intron (NM_001033259, intron 1 of 7)	-75584	NM_010959	18302	Mm.123013	NM_010959	ENSMUSG00000009654	Oit3	EF-9|LZP	oncoprotein induced transcript 3	protein-coding
889	chr14	60699133	60699133	+	intron (NM_001033272, intron 2 of 12)	-33771	NM_001310594	219140	Mm.149776	NM_001033272	ENSMUSG00000021990	Spata13	C79050|ESTM11|X83327|mFLJ00298	spermatogenesis associated 13	protein-coding
1060	chr15	102119938	102119938	+	intron (NM_001033277, intron 6 of 10)	16277	NM_001033277	223918	Mm.385009	NM_001033277	ENSMUSG00000036966	Spryd3	BC008150	SPRY domain containing 3	protein-coding
2683	chr7	144524535	144524535	+	intron (NM_001033319, intron 2 of 30)	29194	NM_001033319	233977	Mm.490347	NM_001033319	ENSMUSG00000037519	Ppfia1	C030014K08Rik|C87158|LIP.1|LIP1	protein tyrosine phosphatase, receptor type, f polypeptide (PTPRF), interacting protein (liprin), alpha 1	protein-coding
2914	chr9	48740298	48740298	+	intron (NM_001033324, intron 3 of 6)	95643	NM_001033324	235320	Mm.457803	NM_001033324	ENSMUSG00000066687	Zbtb16	AI467657|PLZF|Zfp145|lu	zinc finger and BTB domain containing 16	protein-coding
372	chr10	116871452	116871452	+	intron (NM_001033333, intron 1 of 24)	25427	NM_001033333	237558	Mm.336386	NM_001033333	ENSMUSG00000034057	Myrfl	Gm239	myelin regulatory factor-like	protein-coding
2853	chr9	10618281	10618281	+	intron (NM_001033359, intron 2 of 20)	286445	NM_001033359	244682	Mm.187021	NM_001033359	ENSMUSG00000039488	Cntn5	6720426O10Rik|A830025P08Rik|Gm507|NB-2	contactin 5	protein-coding
738	chr13	43297817	43297817	+	intron (NM_001033399, intron 1 of 1)	6355	NM_001033399	328232	Mm.441399	NM_001033399	ENSMUSG00000051335	Gfod1	9630032O13|AI850995	glucose-fructose oxidoreductase domain containing 1	protein-coding
590	chr12	33334062	33334062	+	intron (NM_001033436, intron 2 of 7)	31547	NM_001033436	380753	Mm.41540	NM_028139	ENSMUSG00000020564	Atxn7l1	2810423G08Rik|Atxn7l4	ataxin 7-like 1	protein-coding
2123	chr5	30341001	30341001	+	intron (NM_001033460, intron 1 of 16)	59608	NM_001033460	381738	Mm.389604	NM_001033460	ENSMUSG00000073102	Drc1	Ccdc164|Gm1060|b2b1654Clo	dynein regulatory complex subunit 1	protein-coding
2983	chr9	100471008	100471008	+	intron (NM_001033543, intron 3 of 6)	15465	NM_001033543	213208	Mm.242896	NM_001033543	ENSMUSG00000044244	Il20rb	AV228068|Fndc6|Gm186|Il20R2	interleukin 20 receptor beta	protein-coding
2566	chr7	67055615	67055615	+	intron (NM_001033877, intron 15 of 22)	166843	NR_131044	76628	Mm.384589	NR_131043	ENSMUSG00000097527	1700112J16Rik	-	RIKEN cDNA 1700112J16 gene	ncRNA
1683	chr2	153963488	153963488	+	intron (NM_001034875, intron 15 of 15)	-11457	NM_001080811	545477	Mm.379973	NM_001080811	ENSMUSG00000078998	Bpifa6	EG545477|Gm5840|Splunc6	BPI fold containing family A, member 6	protein-coding
1430	chr19	22940635	22940635	+	intron (NM_001035239, intron 21 of 24)	24675	NM_001362508	226025	Mm.131943	NM_177341	ENSMUSG00000052387	Trpm3	6330504P12Rik|9330180E14|AU018608|B930001P07Rik|LTRPC3|MLSN2	transient receptor potential cation channel, subfamily M, member 3	protein-coding
2303	chr6	8095984	8095984	+	intron (NM_001037865, intron 16 of 34)	96633	NM_001037865	213945	Mm.297404	NM_001037865	ENSMUSG00000068794	Col28a1	Col28|Gm466	collagen, type XXVIII, alpha 1	protein-coding
1239	chr17	64130505	64130505	+	intron (NM_001037997, intron 16 of 18)	-79833	NR_130982	68771	Mm.443351	NR_130982		1110058D11Rik	-	RIKEN cDNA 1110058D11 gene	ncRNA
1504	chr2	28218863	28218863	+	intron (NM_001038613, intron 4 of 5)	13174	NM_001038612	56177	Mm.43278	NM_019498	ENSMUSG00000026833	Olfm1	AMY|AW742568|Noe1|OlfA|Pancortin|Pancortin3	olfactomedin 1	protein-coding
2619	chr7	109039647	109039647	+	intron (NM_001038624, intron 5 of 5)	28767	NM_021885	22141	Mm.439722	NM_021885	ENSMUSG00000031028	Tub	rd5|tub	tubby bipartite transcription factor	protein-coding
2570	chr7	74381991	74381991	+	intron (NM_001038643, intron 2 of 10)	172789	NM_001038643	108116	Mm.425467	NM_023908	ENSMUSG00000025790	Slco3a1	5830414C08Rik|Anr1|MJAM|OATP-D|R75096|Slc21a11	solute carrier organic anion transporter family, member 3a1	protein-coding
1521	chr2	31106978	31106978	+	intron (NM_001038700, intron 1 of 14)	-10478	NM_001177650	14269	Mm.52297	NM_019406	ENSMUSG00000075415	Fnbp1	1110057E06Rik|2210010H06Rik|FBP1|Fbp17	formin binding protein 1	protein-coding
268	chr10	57663935	57663935	+	intron (NM_001039052, intron 2 of 4)	12954	NM_001039050	18768	Mm.262135	NM_008863	ENSMUSG00000019876	Pkib	Pkibeta|Prkacn2	protein kinase inhibitor beta, cAMP dependent, testis specific	protein-coding
1510	chr2	29705700	29705700	+	intron (NM_001039087, intron 10 of 25)	45957	NM_001370924	433415	Mm.359309	NM_001370923	ENSMUSG00000079497	Gm13420	Dspd2	predicted gene 13420	protein-coding
1883	chr3	157209257	157209257	+	intron (NM_001039094, intron 6 of 6)	324833	NR_152231	381498	Mm.402095	NR_152231	ENSMUSG00000105834	4930592C13Rik	Gm1657|Gm43159	RIKEN cDNA 4930592C13 gene	ncRNA
2276	chr5	134531011	134531011	+	intron (NM_001039162, intron 2 of 15)	21423	NM_001039162	269713	Mm.255138	NM_009990	ENSMUSG00000063146	Clip2	B230327O20|CLIP-115|Clip1|Cyln2|WSCR4|mKIAA0291|wbscr4	CAP-GLY domain containing linker protein 2	protein-coding
160	chr1	155855498	155855498	+	intron (NM_001039184, intron 37 of 37)	-42599	NM_023268	104009	Mm.27035	NM_023268	ENSMUSG00000033684	Qsox1	1300003H02Rik|QSOX|Qscn6|SOx|b2b2673Clo	quiescin Q6 sulfhydryl oxidase 1	protein-coding
349	chr10	107361740	107361740	+	intron (NM_001039354, intron 2 of 5)	89346	NM_001284329	108030	Mm.268025	NM_001033223	ENSMUSG00000019906	Lin7a	AI848705|LIN-7A|MALS-1|TIP-33|Veli|Veli1	lin-7 homolog A (C. elegans)	protein-coding
1831	chr3	101867034	101867034	+	intron (NM_001039371, intron 8 of 11)	-30811	NM_172295	242125	Mm.32900	NM_172295	ENSMUSG00000044313	Mab21l3	-	mab-21-like 3	protein-coding
2926	chr9	60411100	60411100	+	intron (NM_001040426, intron 4 of 17)	99935	NM_001040426	207596	Mm.28791	NM_172444	ENSMUSG00000032289	Thsd4	ADAMTSL-6|ADAMTSL6|AI585901|Adamtsl4|B230114P05Rik	thrombospondin, type I, domain containing 4	protein-coding
1020	chr15	80343159	80343159	+	intron (NM_001044308, intron 5 of 36)	55921	NM_001044308	239556	Mm.291058	NM_001044308	ENSMUSG00000022416	Cacna1i	Ca(V)3.3	calcium channel, voltage-dependent, alpha 1I subunit	protein-coding
2231	chr5	114753573	114753573	+	intron (NM_001077359, intron 7 of 18)	19918	NM_001077360	26431	Mm.195632	NM_019834	ENSMUSG00000041890	Git2	1500036H07Rik|5830420E16Rik|6430510B20Rik|9630056M03Rik|B230104M05Rik|CAT2|mKIAA0148	GIT ArfGAP 2	protein-coding
1059	chr15	100910593	100910593	+	intron (NM_001077499, intron 1 of 26)	-25678	NM_011323	20273	Mm.385012	NM_011323	ENSMUSG00000023033	Scn8a	AI853486|C630029C19Rik|NaCh6|Nav1.6|dmu|med|mnd-2|mnd2|nmf2|nmf335|nmf58|nur14|seal	sodium channel, voltage-gated, type VIII, alpha	protein-coding
2856	chr9	16201204	16201204	+	intron (NM_001080814, intron 3 of 25)	300850	NM_001080814	270120	Mm.195010	NM_001080814	ENSMUSG00000074505	Fat3	9430076A06Rik|D430038H04Rik|Gm1132|Gm510|MFAT3F	FAT atypical cadherin 3	protein-coding
389	chr11	5425256	5425256	+	intron (NM_001080924, intron 1 of 8)	19591	NM_001080924	407821	Mm.216313	NM_001080924	ENSMUSG00000041961	Znrf3	Gm1167	zinc and ring finger 3	protein-coding
2458	chr6	128296885	128296885	+	intron (NM_001080979, intron 1 of 10)	3928	NM_001080979	21679	Mm.14774	NM_011567	ENSMUSG00000030353	Tead4	ETFR-2|Etfr2|FR-19|Rtef1|TEAD-4|TEF-3|Tcf13r1|Tef3|Tefr|Tefr1|Tefr1a	TEA domain family member 4	protein-coding
1934	chr4	46709648	46709648	+	intron (NM_001081141, intron 13 of 18)	-59449	NM_198664	381605	Mm.331595	NM_198664	ENSMUSG00000039813	Tbc1d2	A630005A06Rik|BC022630|Gm1037|PARIS-1|PARIS1	TBC1 domain family, member 2	protein-coding
2963	chr9	73927460	73927460	+	intron (NM_001081153, intron 2 of 31)	41577	NM_001081153	208898	Mm.41035	NM_001081153	ENSMUSG00000062151	Unc13c	1500037O19Rik|D9Ertd414e|Munc13-3|Unc13h3	unc-13 homolog C	protein-coding
1346	chr18	51158810	51158810	+	intron (NM_001081224, intron 1 of 1)	40912	NM_001081224	71373	Mm.63546	NM_001081224	ENSMUSG00000073565	Prr16	5430406M13Rik|AI607429	proline rich 16	protein-coding
1486	chr2	14197929	14197929	+	intron (NM_001081310, intron 3 of 3)	23405	NM_001081310	625286	Mm.158781	NM_001081310	ENSMUSG00000061531	Tmem236	2010003H20Rik|Fam23a|Gm613	transmembrane protein 236	protein-coding
1191	chr17	28823222	28823222	+	intron (NM_001081315, intron 8 of 12)	22096	NM_001081315	268936	Mm.291877	NM_199061	ENSMUSG00000063952	Brpf3	AI413466|AW493400|mKIAA1286	bromodomain and PHD finger containing, 3	protein-coding
203	chr1	189663610	189663611	+	intron (NM_001081363, intron 10 of 17)	24476	NM_001081363	108000	Mm.129746	NM_001081363	ENSMUSG00000026605	Cenpf	6530404A22Rik|AI325968|CENF|Lek1|PRO1779|mitosin	centromere protein F	protein-coding
2129	chr5	32335292	32335292	+	intron (NM_001081407, intron 44 of 58)	-18288	NM_172147	665270	Mm.160067	NM_030072	ENSMUSG00000029134	Plb1	4632413E21Rik|4930433E17Rik|4930539A06Rik|BC033606	phospholipase B1	protein-coding
2915	chr9	49577261	49577261	+	intron (NM_001081445, intron 1 of 17)	58973	NR_029465	100036537	Mm.437541	NR_029465	ENSMUSG00000079564	Gm11149	-	predicted gene 11149	ncRNA
2916	chr9	49758313	49758313	+	intron (NM_001081445, intron 1 of 17)	40756	NM_001113204	17967	Mm.4974	NM_010875	ENSMUSG00000039542	Ncam1	CD56|E-NCAM|NCAM-1|Ncam	neural cell adhesion molecule 1	protein-coding
531	chr11	104190302	104190302	+	intron (NM_001082535, intron 1 of 1)	3975	NM_001082535	237958	Mm.117063	NM_199019	ENSMUSG00000049506	Sppl2c	4933407P14Rik|IMP5	signal peptide peptidase 2C	protein-coding
850	chr14	30218251	30218251	+	intron (NM_001083616, intron 3 of 46)	135235	NM_001302637	12289	Mm.9772	NM_028981	ENSMUSG00000015968	Cacna1d	8430418G19Rik|C79217|Cach3|Cacn4|Cacnl1a2|Cav1.3|Cchl1a|Cchl1a2|D-LTCC	calcium channel, voltage-dependent, L type, alpha 1D subunit	protein-coding
7	chr1	15300791	15300791	+	intron (NM_001098528, intron 1 of 2)	13866	NM_001098528	98741	Mm.156081	NM_001033195	ENSMUSG00000092083	Kcnb2	9630047L19Rik|BB130875|Kv2.2	potassium voltage gated channel, Shab-related subfamily, member 2	protein-coding
470	chr11	65104313	65104313	+	intron (NM_001099288, intron 1 of 19)	58648	NM_175003	216831	Mm.134338	NM_175003	ENSMUSG00000033389	Arhgap44	6330543G20|AI840762|AU040829|AW493732|Rich2	Rho GTPase activating protein 44	protein-coding
1445	chr19	37992104	37992104	+	intron (NM_001099634, intron 5 of 52)	51473	NM_001099634	226101	Mm.34674	NM_177035	ENSMUSG00000048612	Myof	2310004N10Rik|2310051D19Rik|E030042N20Rik|Fer1l3	myoferlin	protein-coding
2694	chr8	13725446	13725446	+	intron (NM_001101519, intron 1 of 3)	19557	NM_001101519	403185	Mm.252143	NM_001101519	ENSMUSG00000090336	Cfap97d2	4932443I19Rik|A230061C02Rik|Gm1106	CFAP97 domain containing 2	protein-coding
1163	chr17	6119023	6119023	+	intron (NM_001103181, intron 1 of 13)	12193	NM_001103181	68842	Mm.449307	NM_054040	ENSMUSG00000034377	Tulp4	1110057P05Rik|2210038L17Rik|Tusp	tubby like protein 4	protein-coding
475	chr11	67667807	67667807	+	intron (NM_001109657, intron 8 of 13)	-27519	NM_009038	19674	Mm.439726	NM_009038	ENSMUSG00000020907	Rcvrn	CAR|S-modulin	recoverin	protein-coding
2517	chr7	27592095	27592095	+	intron (NM_001110208, intron 1 of 13)	543	NM_001110208	11652	Mm.177194	NM_007434	ENSMUSG00000004056	Akt2	2410016A19Rik|AW554154|PKB|PKBbeta	thymoma viral proto-oncogene 2	protein-coding
1480	chr2	7002111	7002111	+	intron (NM_001110231, intron 3 of 15)	-73389	NR_027890	68144	Mm.483289	NM_026575		5031426D15Rik	-	RIKEN cDNA 5031426D15 gene	ncRNA
2437	chr6	115169173	115169173	+	intron (NM_001111015, intron 1 of 12)	34271	NM_001111015	20965	Mm.441431	NM_013681	ENSMUSG00000009394	Syn2	2900074L19Rik|AI836018|AI841723	synapsin II	protein-coding
2553	chr7	49190387	49190387	+	intron (NM_001111016, intron 2 of 38)	-28229	NR_154465	108167511	Mm.400599	NR_154465		9130015G15Rik	-	RIKEN cDNA 9130015G15 gene	ncRNA
1974	chr4	82404528	82404528	+	intron (NM_001113209, intron 2 of 11)	101251	NM_008687	18028	Mm.317947	NM_008687	ENSMUSG00000008575	Nfib	6720429L07Rik|CTF|E030026I10Rik|NF-I/B|NF1-B|NFI-B	nuclear factor I/B	protein-coding
380	chr10	126986750	126986750	+	intron (NM_001113470, intron 1 of 7)	8033	NM_001113470	52468	Mm.29490	NM_146012	ENSMUSG00000078429	Ctdsp2	AI586070|D10Ertd73e|OS-4|OS4|SCP2	CTD (carboxy-terminal domain, RNA polymerase II, polypeptide A) small phosphatase 2	protein-coding
2689	chr8	11780034	11780034	+	intron (NM_001113518, intron 1 of 20)	21704	NM_001113518	54126	Mm.244068	NM_017402	ENSMUSG00000031511	Arhgef7	Cool|PIX|Pak3bp|betaPix|betaPix-b|betaPix-c|cool-1|mKIAA0142|p85Cool1|p85SPR	Rho guanine nucleotide exchange factor (GEF7)	protein-coding
1366	chr18	64911422	64911422	+	intron (NM_001114386, intron 1 of 30)	23666	NM_001114386	83814	Mm.98668	NM_031881	ENSMUSG00000024589	Nedd4l	1300012C07Rik|Nedd4-2|Nedd4b	neural precursor cell expressed, developmentally down-regulated gene 4-like	protein-coding
2178	chr5	74253095	74253095	+	intron (NM_001114660, intron 5 of 8)	57769	NM_026878	68939	Mm.293316	NM_026878	ENSMUSG00000049907	Rasl11b	1190017B18Rik	RAS-like, family 11, member B	protein-coding
2982	chr9	99000139	99000139	+	intron (NM_001122851, intron 5 of 5)	13766	NM_001122851	23873	Mm.74605	NM_011810	ENSMUSG00000032463	Faim	-	Fas apoptotic inhibitory molecule	protein-coding
1990	chr4	97772260	97772260	+	intron (NM_001122952, intron 1 of 10)	-5366	NM_001122953	18027	Mm.31274	NM_010905	ENSMUSG00000028565	Nfia	1110047K16Rik|9430022M17Rik|CTF|NF1-A|NF1A	nuclear factor I/A	protein-coding
1702	chr2	158215636	158215636	+	intron (NM_001131021, intron 4 of 15)	13588	NM_177657	228846	Mm.187574	NM_177657	ENSMUSG00000037813	D630003M21Rik	-	RIKEN cDNA D630003M21 gene	protein-coding
2947	chr9	64621774	64621774	+	intron (NM_001134399, intron 5 of 24)	115982	NM_017382	53869	Mm.1387	NM_017382	ENSMUSG00000004771	Rab11a	-	RAB11A, member RAS oncogene family	protein-coding
2112	chr5	27381103	27381103	+	intron (NM_001136060, intron 1 of 25)	119168	NM_001136060	13483	Mm.42078	NM_010075	ENSMUSG00000061576	Dpp6	B930011P16Rik|D5Buc3|D5Buc4|D5Buc5|DPP VI|Dpp-6|Gm1377|In(5)6H-p|Peplb|Rw	dipeptidylpeptidase 6	protein-coding
1832	chr3	103851191	103851191	+	intron (NM_001142960, intron 3 of 3)	-8604	NR_104070	19260	Mm.395	NM_008979	ENSMUSG00000027843	Ptpn22	70zpep|PEP|Ptpn8	protein tyrosine phosphatase, non-receptor type 22 (lymphoid)	protein-coding
1644	chr2	134920764	134920764	+	intron (NM_001145830, intron 2 of 31)	134600	NM_001145830	18795	Mm.330607	NM_019677	ENSMUSG00000051177	Plcb1	3110043I21Rik|AI132408|Plcb|mKIAA0581	phospholipase C, beta 1	protein-coding
1102	chr16	33937872	33937872	+	intron (NM_001145884, intron 10 of 14)	29166	NM_001348087	22247	Mm.13145	NM_009471	ENSMUSG00000022814	Umps	1700095D23Rik|AA408257|AL033308|BB164745	uridine monophosphate synthetase	protein-coding
1101	chr16	33860155	33860155	+	intron (NM_001145884, intron 2 of 14)	30490	NM_010580	16419	Mm.6424	NM_010580	ENSMUSG00000022817	Itgb5	AA475909|AI874634|ESTM23|[b]-5|[b]5|[b]5A|[b]5B|beta-5|beta5	integrin beta 5	protein-coding
2696	chr8	14748966	14748966	+	intron (NM_001145965, intron 6 of 14)	-139570	NM_012000	26889	Mm.254027	NM_012000	ENSMUSG00000026317	Cln8	mnd	ceroid-lipofuscinosis, neuronal 8	protein-coding
1134	chr16	55934556	55934556	+	intron (NM_001159364, intron 1 of 3)	292	NM_001159364	74201	Mm.178427	NM_028815	ENSMUSG00000022604	Cep97	2810403B08Rik|4932439K18Rik|AA437768|E130116N02Rik|Lrriq2	centrosomal protein 97	protein-coding
107	chr1	107590360	107590360	+	intron (NM_001159748, intron 1 of 5)	354	NM_001159748	20725	Mm.83909	NM_011459	ENSMUSG00000026315	Serpinb8	CAP-2|CAP2|NK10|Spi8|ovalbumin	serine (or cysteine) peptidase inhibitor, clade B, member 8	protein-coding
175	chr1	167066995	167066995	+	intron (NM_001160261, intron 1 of 2)	65578	NM_001160262	226610	Mm.389217	NM_175461	ENSMUSG00000060568	Fam78b	C030014K22Rik|C030020L09Rik	family with sequence similarity 78, member B	protein-coding
192	chr1	178747706	178747706	+	intron (NM_001161665, intron 4 of 14)	218581	NM_001161665	269152	Mm.129727	NM_177724	ENSMUSG00000026494	Kif26b	4832420M10|BC056349|D230039L06Rik	kinesin family member 26B	protein-coding
2078	chr4	154204740	154204740	+	intron (NM_001162977, intron 3 of 36)	34027	NM_001162977	230971	Mm.275216	NM_172273	ENSMUSG00000057751	Megf6	2600001P17Rik|Egfl3	multiple EGF-like-domains 6	protein-coding
651	chr12	84155318	84155318	+	intron (NM_001163502, intron 10 of 12)	-6829	NM_027438	70481	Mm.444348	NM_027438	ENSMUSG00000054383	Pnma1	5730402C15Rik	paraneoplastic antigen MA1	protein-coding
1865	chr3	137368107	137368107	+	intron (NM_001163522, intron 1 of 11)	27029	NM_001163522	59308	Mm.27343	NM_016885	ENSMUSG00000054690	Emcn	0610012K22Rik|AI315669|Muc14	endomucin	protein-coding
1737	chr3	19566997	19566997	+	intron (NM_001163537, intron 2 of 4)	35750	NM_001163537	66326	Mm.45615	NM_025489	ENSMUSG00000027606	Dnajc5b	1700008A05Rik	DnaJ heat shock protein family (Hsp40) member C5 beta	protein-coding
2360	chr6	54080047	54080047	+	intron (NM_001163640, intron 1 of 12)	40115	NM_001163640	69993	Mm.321147	NM_023543	ENSMUSG00000004633	Chn2	1700026N20Rik|4930557O16Rik|ARHGAP3|Bch	chimerin 2	protein-coding
1007	chr15	74957891	74957891	+	intron (NM_001164036, intron 2 of 3)	2785	NM_001164040	17069	Mm.788	NM_008529	ENSMUSG00000022587	Ly6e	Ly67|RIG-E|Sca-2|TSA-1|Tsa1	lymphocyte antigen 6 complex, locus E	protein-coding
2579	chr7	81644671	81644671	+	intron (NM_001164086, intron 2 of 8)	-31303	NR_162810	114482937		NR_162810		Mir12203	mmu-mir-12203	microRNA mir-12203	ncRNA
279	chr10	63488547	63488547	+	intron (NM_001164376, intron 1 of 17)	31036	NM_001164376	216033	Mm.444692	NM_177612	ENSMUSG00000060843	Ctnna3	4930429L08Rik|4933408A16|Catna3|Vr22	catenin (cadherin associated protein), alpha 3	protein-coding
1692	chr2	157060774	157060774	+	intron (NM_001164663, intron 1 of 14)	18491	NM_001164663	320706	Mm.79466	NM_001164663	ENSMUSG00000055485	Soga1	9830001H06Rik|AI426038|D430036N24Rik|Soga	suppressor of glucose, autophagy associated 1	protein-coding
1691	chr2	157035597	157035597	+	intron (NM_001164663, intron 6 of 14)	-28522	NM_025853	66934	Mm.25410	NM_025853	ENSMUSG00000027635	Dsn1	1700022L09Rik|AW552447	DSN1 homolog, MIS12 kinetochore complex component	protein-coding
771	chr13	57806555	57806555	+	intron (NM_001166466, intron 2 of 11)	101777	NM_009262	20745	Mm.379020	NM_009262	ENSMUSG00000056222	Spock1	Spock|Ticn1|testican	sparc/osteonectin, cwcv and kazal-like domains proteoglycan 1	protein-coding
2403	chr6	89466494	89466494	+	intron (NM_001167736, intron 4 of 6)	-103881	NM_008881	18844	Mm.3789	NM_008881	ENSMUSG00000030084	Plxna1	2600013D04Rik|NOV|PlexA1|Plxn1|mKIAA4053	plexin A1	protein-coding
1320	chr18	36177657	36177657	+	intron (NM_001167891, intron 1 of 9)	19734	NM_001167891	100042150	Mm.380390	NM_001167891	ENSMUSG00000060275	Nrg2	Don1|NTAK	neuregulin 2	protein-coding
1319	chr18	36125410	36125410	+	intron (NM_001167891, intron 1 of 9)	19207	NR_015571	74966	Mm.379238	NM_030089	ENSMUSG00000117852	4930471G03Rik	1700007N01Rik	RIKEN cDNA 4930471G03 gene	ncRNA
642	chr12	81316260	81316260	+	intron (NM_001167920, intron 1 of 6)	16920	NM_001167920	110893	Mm.443748	NM_080440	ENSMUSG00000079055	Slc8a3	AW742262|Ncx3	solute carrier family 8 (sodium/calcium exchanger), member 3	protein-coding
2730	chr8	57546658	57546658	+	intron (NM_001167981, intron 3 of 11)	34815	NM_001363443	97165	Mm.276881	NM_008252	ENSMUSG00000054717	Hmgb2	C80539|HMG-2|Hmg2	high mobility group box 2	protein-coding
643	chr12	82387909	82387909	+	intron (NM_001167983, intron 10 of 23)	76560	NM_172579	217692	Mm.261333	NM_172579	ENSMUSG00000042700	Sipa1l1	4931426N11Rik|AW213287|Spar|mKIAA0440	signal-induced proliferation-associated 1 like 1	protein-coding
2994	chr9	107484383	107484383	+	intron (NM_001174050, intron 3 of 37)	-49562	NM_019704	56395	Mm.260153	NM_019704	ENSMUSG00000010045	Tmem115	C78915|Pl6|Pp6	transmembrane protein 115	protein-coding
392	chr11	6000492	6000492	+	intron (NM_001174053, intron 4 of 19)	44734	NM_019661	56418	Mm.294821	NM_019661	ENSMUSG00000002741	Ykt6	0610042I15Rik|1810013M05Rik|AW105923	YKT6 v-SNARE homolog (S. cerevisiae)	protein-coding
1392	chr18	82954363	82954363	+	intron (NM_001177464, intron 1 of 5)	-33803	NR_033307	75853	Mm.420737	NR_033307	ENSMUSG00000118339	4930592I03Rik	-	RIKEN cDNA 4930592I03 gene	ncRNA
2672	chr7	141432930	141432930	+	intron (NM_001177576, intron 4 of 9)	1664	NM_001177576	68267	Mm.33729	NM_026646	ENSMUSG00000019082	Slc25a22	1300006L01Rik|AI060884|Gc1	solute carrier family 25 (mitochondrial carrier, glutamate), member 22	protein-coding
1997	chr4	101450656	101450656	+	intron (NM_001177602, intron 3 of 5)	30953	NM_009647	11639	Mm.42040	NM_009647	ENSMUSG00000028527	Ak4	AK 4|Ak-3|Ak-4|Ak3|Ak3l1|D4Ertd274e	adenylate kinase 4	protein-coding
914	chr14	76506035	76506035	+	intron (NM_001177751, intron 2 of 2)	1525	NM_009366	21807	Mm.153272	NM_009366	ENSMUSG00000022010	Tsc22d1	AA589566|AW105905|Egr5|TSC-22|Tgfb1i4|Tsc|Tsc22	TSC22 domain family, member 1	protein-coding
1343	chr18	49989352	49989352	+	intron (NM_001177759, intron 1 of 1)	9925	NM_001177759	106869	Mm.27740	NM_134131	ENSMUSG00000062210	Tnfaip8	AA987150|E130304C20Rik|Gg2-1|Gm10539|Nded|Ssc-2|Tipe	tumor necrosis factor, alpha-induced protein 8	protein-coding
1470	chr19	57005253	57005253	+	intron (NM_001177796, intron 1 of 19)	3322	NM_001177796	226250	Mm.226284	NM_146102	ENSMUSG00000025083	Afap1l2	AU041783|C86904|mKIAA1914	actin filament associated protein 1-like 2	protein-coding
1895	chr4	9515872	9515872	+	intron (NM_001177849, intron 17 of 22)	127845	NM_001177853	65973	Mm.222206	NM_023066	ENSMUSG00000028207	Asph	2310005F16Rik|3110001L23Rik|AI848629|AW261690|AW561901|BAH|C79816|cI-37	aspartate-beta-hydroxylase	protein-coding
856	chr14	38847783	38847783	+	intron (NM_001190187, intron 2 of 9)	-50519	NR_045713	75170	Mm.372967	NR_045713	ENSMUSG00000093528	Nrg3os	4930529F24Rik	neuregulin 3, opposite strand	ncRNA
2666	chr7	140080979	140080979	+	intron (NM_001190385, intron 1 of 4)	1322	NM_001190386	68566	Mm.44241	NM_026769	ENSMUSG00000025468	Caly	0710001P07Rik|1110004A22Rik|Calcyon|Drd1ip	calcyon neuron-specific vesicular protein	protein-coding
1422	chr19	17769843	17769843	+	intron (NM_001190483, intron 2 of 37)	67789	NM_001190483	18552	Mm.3401	NM_001163144	ENSMUSG00000024713	Pcsk5	PC5|PC6|SPC6|b2b1549Clo|b2b585Clo	proprotein convertase subtilisin/kexin type 5	protein-coding
2890	chr9	34771553	34771553	+	intron (NM_001190912, intron 1 of 15)	282822	NM_001190911	67703	Mm.220710	NM_026324	ENSMUSG00000032036	Kirrel3	1500010O20Rik|2900036G11Rik|NEPH2|SST4|mKIAA1867	kirre like nephrin family adhesion molecule 3	protein-coding
2895	chr9	34963812	34963812	+	intron (NM_001190912, intron 3 of 15)	-152916	NR_029475	78934	Mm.391688	NR_029475	ENSMUSG00000070315	4930581F22Rik	-	RIKEN cDNA 4930581F22 gene	ncRNA
1731	chr3	9832915	9832915	+	intron (NM_001195031, intron 1 of 8)	764	NM_001195031	94212	Mm.23897	NM_053182	ENSMUSG00000027508	Pag1	Cbp|F730007C19Rik|Pag	phosphoprotein associated with glycosphingolipid microdomains 1	protein-coding
2029	chr4	128724317	128724317	+	intron (NM_001195130, intron 9 of 14)	-3254	NM_001195083	54383	Mm.473738	NM_018774	ENSMUSG00000028796	Phc2	A3galt2|AA415044|D130050K19Rik|D4Ertd810e|Edr2|Mph2|p36	polyhomeotic 2	protein-coding
2633	chr7	118979888	118979888	+	intron (NM_001195774, intron 2 of 3)	15323	NM_022420	64297	Mm.103439	NM_022420	ENSMUSG00000008734	Gprc5b	AW125761|Raig2	G protein-coupled receptor, family C, group 5, member B	protein-coding
2157	chr5	49095672	49095672	+	intron (NM_001199244, intron 1 of 7)	189987	NM_001199244	80334	Mm.160172	NM_030265	ENSMUSG00000029088	Kcnip4	AV032399|Calp|Calp250|KChIP4|KChIP4a	Kv channel interacting protein 4	protein-coding
2246	chr5	122771047	122771047	+	intron (NM_001199676, intron 1 of 16)	8363	NM_001199676	207565	Mm.289237	NM_145358	ENSMUSG00000029471	Camkk2	6330570N16Rik|AW061083|mKIAA0787	calcium/calmodulin-dependent protein kinase kinase 2, beta	protein-coding
654	chr12	85608030	85608030	+	intron (NM_001205053, intron 1 of 3)	8012	NM_001205053	81703	Mm.103560	NM_030887	ENSMUSG00000034271	Jdp2	Jundm2|Jundp2|TIF	Jun dimerization protein 2	protein-coding
640	chr12	80862184	80862184	+	intron (NM_001242419, intron 3 of 6)	62263	NR_033786	67340	Mm.386790	NR_033786	ENSMUSG00000101912	1700052I22Rik	-	RIKEN cDNA 1700052I22 gene	ncRNA
1202	chr17	31334725	31334725	+	intron (NM_001242427, intron 11 of 19)	38501	NM_001242427	224674	Mm.311395	NM_153062	ENSMUSG00000024036	Slc37a1	G3PP	solute carrier family 37 (glycerol-3-phosphate transporter), member 1	protein-coding
2766	chr8	84486111	84486111	+	intron (NM_001252059, intron 2 of 45)	70747	NM_007578	12286	Mm.334658	NM_007578	ENSMUSG00000034656	Cacna1a	APCA|BI|Caca1a|Cacnl1a4|Cav2.1|Ccha1a|EA2|FHM|HPCA|MHP|MHP1|SCA6|alpha1A|la|nmf352|rkr|smrl|tg	calcium channel, voltage-dependent, P/Q type, alpha 1A subunit	protein-coding
2767	chr8	84635283	84635283	+	intron (NM_001252059, intron 42 of 45)	27569	NM_010499	15936	Mm.399	NM_010499	ENSMUSG00000053560	Ier2	AI317238|Ch1|Pip92	immediate early response 2	protein-coding
2638	chr7	124131490	124131490	+	intron (NM_001252072, intron 1 of 1)	148662	NM_001252072	628779	Mm.40210	NM_001252072	ENSMUSG00000078591	Hs3st4	Gm6915	heparan sulfate (glucosamine) 3-O-sulfotransferase 4	protein-coding
768	chr13	54557007	54557007	+	intron (NM_001252648, intron 1 of 4)	8375	NM_001252646	97820	Mm.24593	NM_133797	ENSMUSG00000025871	4833439L19Rik	4930558H15Rik|C81457|Kiaa1191|P33monox	RIKEN cDNA 4833439L19 gene	protein-coding
896	chr14	64374642	64374643	+	intron (NM_001253712, intron 1 of 5)	42314	NM_001253716	110265	Mm.26713	NM_026322	ENSMUSG00000054733	Msra	2310045J23Rik|6530413P12Rik|MSR-A	methionine sulfoxide reductase A	protein-coding
645	chr12	83248890	83248890	+	intron (NM_001267625, intron 8 of 10)	238846	NM_058212	70127	Mm.151308	NM_058212	ENSMUSG00000021221	Dpf3	2810403B03Rik|6530402L11Rik|BAF45C|C78788|CERD4|cer-d4	D4, zinc and double PHD fingers, family 3	protein-coding
924	chr14	93351160	93351160	+	intron (NM_001271798, intron 2 of 3)	539509	NM_001271799	211712	Mm.37126	NM_001081377	ENSMUSG00000055421	Pcdh9	-	protocadherin 9	protein-coding
2398	chr6	86103132	86103132	+	intron (NM_001271858, intron 9 of 15)	25084	NM_001271859	11519	Mm.104155	NM_013458	ENSMUSG00000030000	Add2	2900072M03Rik|add97	adducin 2 (beta)	protein-coding
1892	chr4	8850616	8850616	+	intron (NM_001277149, intron 23 of 37)	99292	NM_001355382	320790	Mm.138792	NM_001033395	ENSMUSG00000041235	Chd7	A730019I05Rik|Cycn|Cyn|Dz|Edy|Flo|GENA 47|GENA 60|Gena 52|Lda|Mt|Obt|Todo|WBE1|Whi|metis	chromodomain helicase DNA binding protein 7	protein-coding
2902	chr9	40984561	40984561	+	intron (NM_001281954, intron 5 of 9)	-20008	NM_001357359	70989	Mm.335087	NM_001081121	ENSMUSG00000032023	Jhy	4931429I11Rik|BB239335	junctional cadherin complex regulator	protein-coding
2028	chr4	128399140	128399140	+	intron (NM_001281955, intron 21 of 70)	138096	NR_130980	75242	Mm.488254	NR_130980		Hmgb4os	4930546G22Rik	high-mobility group box 4, opposite strand	ncRNA
2027	chr4	128218409	128218409	+	intron (NM_001281955, intron 5 of 70)	42486	NM_027036	69317	Mm.331893	NM_027036	ENSMUSG00000048686	Hmgb4	1700001F22Rik|AI326135	high-mobility group box 4	protein-coding
1615	chr2	109678115	109678115	+	intron (NM_001285419, intron 1 of 1)	1083	NM_001285419	12064	Mm.1442	NM_007540	ENSMUSG00000048482	Bdnf	-	brain derived neurotrophic factor	protein-coding
559	chr11	118883363	118883363	+	intron (NM_001285437, intron 1 of 13)	26209	NM_001024931	52897	Mm.341103	NM_001024931	ENSMUSG00000025576	Rbfox3	Fox-3|Hrnbp3|NeuN|Neuna60	RNA binding protein, fox-1 homolog (C. elegans) 3	protein-coding
2047	chr4	133884989	133884989	+	intron (NM_001285505, intron 1 of 21)	2808	NM_009097	20111	Mm.301827	NM_009097	ENSMUSG00000003644	Rps6ka1	Mapkapk-1a|Rsk|Rsk-1|Rsk1|S6K-alpha-1|p90-Rsk1|p90Rsk1|p90S6K|p90rsk	ribosomal protein S6 kinase polypeptide 1	protein-coding
1114	chr16	43130718	43130718	+	intron (NM_001285805, intron 2 of 10)	-116566	NM_019778	56490	Mm.136238	NM_019778	ENSMUSG00000022708	Zbtb20	1300017A20Rik|7330412A13Rik|A930017C21Rik|D16Wsu73e|DPZF|HOF|J20|ODA-8S|Oda8|Tg(PDGFB-APPSwInd)20Lms|Zfp288	zinc finger and BTB domain containing 20	protein-coding
1256	chr17	78405510	78405510	+	intron (NM_001285946, intron 2 of 6)	12642	NM_001285940	225020	Mm.236835	NM_199448	ENSMUSG00000056121	Fez2	9030616F16|D17Ertd315e	fasciculation and elongation protein zeta 2 (zygin II)	protein-coding
1261	chr17	81504226	81504226	+	intron (NM_001286684, intron 2 of 11)	234161	NR_104580	20541	Mm.265834	NM_011406	ENSMUSG00000054640	Slc8a1	AI852629|AV344025|D930008O12Rik|Ncx1	solute carrier family 8 (sodium/calcium exchanger), member 1	protein-coding
1849	chr3	114962512	114962512	+	intron (NM_001286750, intron 1 of 5)	57877	NM_001286750	229759	Mm.54183	NM_153157	ENSMUSG00000027965	Olfm3	B230206G02Rik	olfactomedin 3	protein-coding
1860	chr3	131631545	131631545	+	intron (NM_001289478, intron 11 of 12)	65513	NM_001289477	23971	Mm.244912	NM_011863	ENSMUSG00000028032	Papss1	AI325286|Asapk|SK1	3'-phosphoadenosine 5'-phosphosulfate synthase 1	protein-coding
714	chr13	19022547	19022547	+	intron (NM_001289546, intron 1 of 20)	74196	NM_001289546	218038	Mm.101650	NM_175007	ENSMUSG00000021314	Amph	-	amphiphysin	protein-coding
1552	chr2	58665604	58665604	+	intron (NM_001289660, intron 1 of 7)	-89580	NM_001289659	76654	Mm.200370	NM_029692	ENSMUSG00000026839	Upp2	1700124F02Rik|AI266885|UDRPASE2|UP2|UPASE2	uridine phosphorylase 2	protein-coding
1601	chr2	97466615	97466615	+	intron (NM_001289742, intron 6 of 7)	-1042	NM_178725	241568	Mm.241682	NM_178725	ENSMUSG00000050587	Lrrc4c	6430556C10Rik|NGL-1	leucine rich repeat containing 4C	protein-coding
1525	chr2	33318528	33318528	+	intron (NM_001290570, intron 3 of 16)	52966	NM_175211	241308	Mm.274249	NM_175211	ENSMUSG00000038831	Ralgps1	5830418G11Rik|AI853783|AI854138|RALGEF2|RALGPS1A|RalGEF 2|mKIAA0351	Ral GEF with PH domain and SH3 binding motif 1	protein-coding
18	chr1	24226281	24226281	+	intron (NM_001290691, intron 22 of 31)	31078	NM_001290691	12839	Mm.154662	NM_007740	ENSMUSG00000026147	Col9a1	Col9a-1	collagen, type IX, alpha 1	protein-coding
1700	chr2	158057198	158057198	+	intron (NM_001291134, intron 5 of 6)	28701	NM_027434	70470	Mm.290810	NM_027434	ENSMUSG00000027651	Rprd1b	2610304G08Rik|2810446G03Rik|Crept	regulation of nuclear pre-mRNA domain containing 1B	protein-coding
2580	chr7	81868400	81868400	+	intron (NM_001291282, intron 3 of 9)	5713	NM_001291282	107769	Mm.221412	NM_145375	ENSMUSG00000038623	Tm6sf1	AI428514|BC023123|C630016D09Rik	transmembrane 6 superfamily member 1	protein-coding
1080	chr16	16554314	16554314	+	intron (NM_001301817, intron 1 of 16)	5905	NM_139232	224014	Mm.256131	NM_139232	ENSMUSG00000022788	Fgd4	9030023J02Rik|9330209B17Rik|Frabp|ZFYVE6	FYVE, RhoGEF and PH domain containing 4	protein-coding
830	chr14	11160923	11160923	+	intron (NM_001308285, intron 1 of 9)	1112	NM_001308285	14198	Mm.397619	NM_010210	ENSMUSG00000060579	Fhit	AW045638|Fra14A2	fragile histidine triad gene	protein-coding
1064	chr15	102546890	102546890	+	intron (NM_001310066, intron 8 of 11)	-22269	NM_018787	54615	Mm.445915	NM_018787	ENSMUSG00000023052	Npff	-	neuropeptide FF-amide peptide precursor	protein-coding
2118	chr5	28237920	28237920	+	intron (NM_001310512, intron 1 of 3)	7868	NM_001310512	269637	Mm.68286	NM_175651	ENSMUSG00000044681	Cnpy1	1500012D20Rik|9630008K15Rik|AI853839	canopy FGF signaling regulator 1	protein-coding
1803	chr3	88162431	88162431	+	intron (NM_001310587, intron 8 of 11)	15354	NR_045997	76642	Mm.424420	NR_045997	ENSMUSG00000096935	1700113A16Rik	2210408E11Rik|AA408983	RIKEN cDNA 1700113A16 gene	ncRNA
2207	chr5	102926962	102926962	+	intron (NM_001310685, intron 10 of 11)	81955	NM_001346585	231532	Mm.440191	NM_029270	ENSMUSG00000057315	Arhgap24	0610025G21Rik	Rho GTPase activating protein 24	protein-coding
2232	chr5	115187339	115187339	+	intron (NM_001310712, intron 1 of 5)	-1218	NM_001310715	29867	Mm.38551	NM_013879	ENSMUSG00000029544	Cabp1	caldendrin	calcium binding protein 1	protein-coding
2604	chr7	96539792	96539792	+	intron (NM_001310762, intron 4 of 32)	-197828	NR_046043	670727	Mm.421352	NR_046043	ENSMUSG00000085751	Gm15412	-	predicted gene 15412	ncRNA
2300	chr5	149440305	149440305	+	intron (NM_001310765, intron 1 of 5)	645	NM_001310763	75860	Mm.159605	NM_029464	ENSMUSG00000029660	Tex26	4930588N13Rik	testis expressed 26	protein-coding
2996	chr9	110053529	110053529	+	intron (NM_001311164, intron 1 of 9)	1508	NM_001311163	17758	Mm.217318	NM_008633	ENSMUSG00000032479	Map4	AA407148|MAP-4|Mtap-4|Mtap4	microtubule-associated protein 4	protein-coding
1993	chr4	100219108	100219108	+	intron (NM_001312690, intron 1 of 3)	123317	NM_013845	26563	Mm.57252	NM_013845	ENSMUSG00000035305	Ror1	2810404D04Rik|Ntrkr1	receptor tyrosine kinase-like orphan receptor 1	protein-coding
530	chr11	104155405	104155405	+	intron (NM_001313928, intron 2 of 11)	22624	NM_007762	12921	Mm.1892	NM_007762	ENSMUSG00000018634	Crhr1	CRF1R|CRFR1|Crhr	corticotropin releasing hormone receptor 1	protein-coding
675	chr12	98453380	98453380	+	intron (NM_001316664, intron 4 of 6)	-70464	NR_136759	105245437	Mm.446375	NR_136759	ENSMUSG00000113613	Gm40893	-	predicted gene, 40893	ncRNA
2661	chr7	135538715	135538715	+	intron (NM_001316678, intron 1 of 19)	891	NM_001316678	19267	Mm.945	NM_011212	ENSMUSG00000041836	Ptpre	PTPe|PTPepsilon|RPTPepsilon	protein tyrosine phosphatase, receptor type, E	protein-coding
1593	chr2	90850608	90850608	+	intron (NM_001317243, intron 3 of 11)	3453	NM_001317241	56428	Mm.28023	NM_019758	ENSMUSG00000027282	Mtch2	2310034D24Rik|4930539J07Rik|HSPC032	mitochondrial carrier 2	protein-coding
2958	chr9	70930708	70930708	+	intron (NM_001324473, intron 1 of 8)	4100	NM_008280	15450	Mm.390187	NM_008280	ENSMUSG00000032207	Lipc	AI256194|HL|Hpl	lipase, hepatic	protein-coding
[truncated: 1,138 more rows]

## Sheet: ChIP_Cell_Comp
Enrichment FDR	Genes in list	Total genes	Percent enrichment	Functional Category	Genes
[truncated: 93 more rows]

## Sheet: Endo_Targets
external_gene_name	log2FoldChange	padj	Fold Change	Category	Supporting articles	Cateogory	Number of genes	Percent
[truncated: 59 more rows]
