# Supplementary material for: RREB1 regulates neuronal proteostasis and the microtubule network
Source: Sci Adv. 2024 Jan 10;10(2):eadh3929. doi: 10.1126/sciadv.adh3929 (PMC10780896; doi:10.1126/sciadv.adh3929)
Supplement: Supplementary file 4 — Movies S1 and S2 [file sciadv.adh3929_movies_s1_and_s2.zip]

Archive with 2 entries (2 files):
- adh3929_Movie_S1.mp4
- adh3929_Movie_S2.mp4
